# Supplementary material for: 9,10-Dioxoanthracene-1,4-diyl bis­(4-methyl­benzene­sulfonate)
Source: Acta Crystallogr Sect E Struct Rep Online. 2012 Apr 18;68(Pt 5):o1423–4. doi: 10.1107/S1600536812015814 (PMC3344545; doi:10.1107/S1600536812015814)
Supplement: Supplementary file 1 [file e-68-o1423-sup1.cif]

##############################################################################
#                                                                            #
# This CIF contains the data in a paper accepted for publication in          #
# Acta Crystallographica Section E. It conforms to the requirements of       #
# Notes for Authors for Acta Crystallographica Section E, and has been       #
# peer reviewed under the auspices of the IUCr Commission on Journals.       #
#                                                                            #
# Full details of the Crystallographic Information File format               #
# are given in the paper "The Crystallographic Information File (CIF):       #
# a New Standard Archive File for Crystallography" by S. R. Hall, F. H.      #
# Allen and I. D. Brown [Acta Cryst. (1991), A47, 655-685].                  #
#                                                                            #
# The current version of the core CIF dictionary is obtainable from          #
# ftp://ftp.iucr.org/pub/cif_core.dic.                                       #
#                                                                            #
# Software is freely available for graphical display of the structure(s)     #
# in this CIF. For information consult the CIF software page                 #
# http://www.iucr.org/resources/cif/software.                                #
#                                                                            #
# This file may be used for bona fide research purposes within the           #
# scientific community so long as proper attribution is given to the journal # 
# article from which it was obtained.                                        #
#                                                                            #
##############################################################################
data_I
_audit_creation_method     SHELXL-97
_chemical_name_systematic
;
9,10-Dioxoanthracene-1,4-diyl bis(4-methylbenzenesulfonate)
;
_chemical_name_common     '1,4-Bis(tosyloxy)anthraquinone'
_chemical_formula_moiety     'C28 H20 O8 S2'
_chemical_formula_sum     'C28 H20 O8 S2'
_chemical_formula_iupac     'C28 H20 O8 S2'
_chemical_formula_weight     548.56
_chemical_melting_point     ?
_symmetry_cell_setting     triclinic
_symmetry_space_group_name_H-M     'P -1'
_symmetry_space_group_name_hall     '-P 1'
loop_
    _symmetry_equiv_pos_as_xyz
    'x, y, z'
    '-x, -y, -z'
_cell_length_a     9.6796(2)
_cell_length_b     10.9426(3)
_cell_length_c     13.1833(4)
_cell_angle_alpha     111.1220(10)
_cell_angle_beta     90.9610(10)
_cell_angle_gamma     107.1900(10)
_cell_volume     1232.41(6)
_cell_formula_units_Z     2
_cell_measurement_reflns_used     3943
_cell_measurement_theta_min     2.59
_cell_measurement_theta_max     27.08
_cell_measurement_temperature     296(2)
_cell_measurement_pressure     101.325
_exptl_crystal_description     'block'
_exptl_crystal_colour     'yellow--orange'
_exptl_crystal_size_max     0.35
_exptl_crystal_size_mid     0.20
_exptl_crystal_size_min     0.20
_exptl_crystal_density_diffrn     1.478
_exptl_crystal_density_method     ?
_exptl_crystal_F_000     568
_exptl_absorpt_coefficient_mu     0.269
_exptl_absorpt_correction_type     multi-scan
_exptl_absorpt_process_details     '(SADABS; Bruker, 2008)'
_exptl_absorpt_correction_T_min     0.9117
_exptl_absorpt_correction_T_max     0.9481
_exptl_special_details     ?
_diffrn_ambient_temperature     296(2)
_diffrn_radiation_type     MoK\a
_diffrn_radiation_wavelength     0.71073
_diffrn_radiation_source     'fine-focus sealed tube'
_diffrn_radiation_monochromator     graphite
_diffrn_measurement_device_type     'Bruker APEXII CCD'
_diffrn_measurement_method     '\f and \w scans'
_diffrn_detector_area_resol_mean     ?
_diffrn_reflns_number     12983
_diffrn_reflns_av_R_equivalents     0.0307
_diffrn_reflns_av_sigmaI/netI     0.0386
_diffrn_reflns_theta_min     1.67
_diffrn_reflns_theta_max     27.48
_diffrn_reflns_theta_full     27.48
_diffrn_measured_fraction_theta_max     0.995
_diffrn_measured_fraction_theta_full     0.995
_diffrn_reflns_limit_h_min     -9
_diffrn_reflns_limit_h_max     12
_diffrn_reflns_limit_k_min     -14
_diffrn_reflns_limit_k_max     14
_diffrn_reflns_limit_l_min     -17
_diffrn_reflns_limit_l_max     16
_diffrn_standards_number     0
_diffrn_standards_interval_count     3
_diffrn_standards_interval_time     120
_diffrn_standards_decay_%     0
_refine_special_details
;
Refinement of <i>F</i>^2^ against ALL reflections. The weighted <i>R</i>-factor
<i>wR</i> and goodness of fit <i>S</i> are based on <i>F</i>^2^, conventional
<i>R</i>-factors <i>R</i> are based on <i>F</i>, with <i>F</i> set to zero for
negative <i>F</i>^2^. The threshold expression of <i>F</i>^2^ >
\s(<i>F</i>^2^) is used only for calculating <i>R</i>-factors(gt) <i>etc</i>.
and is not relevant to the choice of reflections for refinement.
<i>R</i>-factors based on <i>F</i>^2^ are statistically about twice as large
as those based on <i>F</i>, and <i>R</i>- factors based on ALL data will be
even larger.
;
_reflns_number_total     5616
_reflns_number_gt     3997
_reflns_threshold_expression     I>2sigma(I)
_refine_ls_structure_factor_coef     Fsqd
_refine_ls_matrix_type     full
_refine_ls_R_factor_all     0.0676
_refine_ls_R_factor_gt     0.0436
_refine_ls_wR_factor_gt     0.1112
_refine_ls_wR_factor_ref     0.1267
_refine_ls_goodness_of_fit_ref     1.016
_refine_ls_restrained_S_all     0.986
_refine_ls_number_reflns     5616
_refine_ls_number_parameters     343
_refine_ls_number_restraints     346
_refine_ls_hydrogen_treatment     constr
_refine_ls_weighting_scheme     calc
_refine_ls_weighting_details
         'calc w=1/[\s^2^(Fo^2^)+(0.0564P)^2^+0.3809P] where P=(Fo^2^+2Fc^2^)/3'
_atom_sites_solution_hydrogens     geom
_atom_sites_solution_primary     direct
_atom_sites_solution_secondary     difmap
_refine_ls_shift/su_max     0.000
_refine_ls_shift/su_mean     0.000
_refine_diff_density_max     0.279
_refine_diff_density_min     -0.303
_refine_ls_extinction_method     none
_refine_ls_extinction_coef     ?
loop_
    _atom_type_symbol
    _atom_type_description
    _atom_type_scat_dispersion_real
    _atom_type_scat_dispersion_imag
    _atom_type_scat_source
    'C' 'C' 0.0033 0.0016
                         'International Tables Vol C Tables 4.2.6.8 and 6.1.1.4'
    'H' 'H' 0.0000 0.0000
                         'International Tables Vol C Tables 4.2.6.8 and 6.1.1.4'
    'O' 'O' 0.0106 0.0060
                         'International Tables Vol C Tables 4.2.6.8 and 6.1.1.4'
    'S' 'S' 0.1246 0.1234
                         'International Tables Vol C Tables 4.2.6.8 and 6.1.1.4'
_computing_data_collection     'APEX2 (Bruker, 2008)'
_computing_cell_refinement     'SAINT (Bruker, 2008)'
_computing_data_reduction     'SAINT (Bruker, 2008)'
_computing_structure_solution     'SHELXS97 (Sheldrick, 2008)'
_computing_structure_refinement     'SHELXL97 (Sheldrick, 2008)'
_computing_molecular_graphics     'ORTEP-3 (Farrugia, 1997)'
_computing_publication_material     'publCIF (Westrip, 2010)'
loop_
    _atom_site_type_symbol
    _atom_site_label
    _atom_site_fract_x
    _atom_site_fract_y
    _atom_site_fract_z
    _atom_site_U_iso_or_equiv
    _atom_site_adp_type
    _atom_site_calc_flag
    _atom_site_refinement_flags
    _atom_site_occupancy
    _atom_site_symmetry_multiplicity
    _atom_site_disorder_assembly
    _atom_site_disorder_group
    C C1 0.0724(2) -0.3607(2) 0.30321(17) 0.0455(5) Uani d U 1 1 . .
    C C2 0.2026(2) -0.2898(2) 0.37289(19) 0.0540(5) Uani d U 1 1 . .
    H H2 0.2612 -0.3377 0.3859 0.065 Uiso calc R 1 1 . .
    C C3 0.2451(2) -0.1479(2) 0.42300(19) 0.0526(5) Uani d U 1 1 . .
    H H3 0.3337 -0.0992 0.4688 0.063 Uiso calc R 1 1 . .
    C C4 0.1559(2) -0.07826(19) 0.40504(16) 0.0410(4) Uani d U 1 1 . .
    C C4A 0.0214(2) -0.14744(19) 0.33781(15) 0.0381(4) Uani d U 1 1 . .
    C C5 -0.3343(2) -0.0885(3) 0.2748(2) 0.0572(6) Uani d U 1 1 . .
    H H5 -0.3097 0.0060 0.3157 0.069 Uiso calc R 1 1 . .
    C C5A -0.2305(2) -0.1552(2) 0.26945(16) 0.0441(4) Uani d U 1 1 . .
    C C6 -0.4726(3) -0.1623(3) 0.2197(2) 0.0700(7) Uani d U 1 1 . .
    H H6 -0.5425 -0.1183 0.2251 0.084 Uiso calc R 1 1 . .
    C C7 -0.5085(3) -0.3014(3) 0.1565(2) 0.0713(7) Uani d U 1 1 . .
    H H7 -0.6016 -0.3501 0.1173 0.086 Uiso calc R 1 1 . .
    C C8 -0.4074(3) -0.3691(3) 0.1510(2) 0.0616(6) Uani d U 1 1 . .
    H H8 -0.4325 -0.4632 0.1084 0.074 Uiso calc R 1 1 . .
    C C8A -0.2675(2) -0.2962(2) 0.20916(17) 0.0457(5) Uani d U 1 1 . .
    C C9 -0.1623(2) -0.3716(2) 0.20721(17) 0.0465(5) Uani d U 1 1 . .
    C C9A -0.0210(2) -0.29290(19) 0.28346(16) 0.0404(4) Uani d U 1 1 . .
    C C10 -0.0799(2) -0.0713(2) 0.32586(16) 0.0426(4) Uani d U 1 1 . .
    C C11 -0.0130(2) -0.7359(2) 0.09847(17) 0.0465(5) Uani d U 1 1 . .
    C C12 -0.0189(3) -0.8400(2) 0.13582(17) 0.0508(5) Uani d U 1 1 . .
    H H12 0.0487 -0.8251 0.1935 0.061 Uiso calc R 1 1 . .
    C C13 -0.1266(3) -0.9662(2) 0.08608(19) 0.0571(6) Uani d U 1 1 . .
    H H13 -0.1306 -1.0367 0.1107 0.068 Uiso calc R 1 1 . .
    C C14 -0.2286(3) -0.9906(2) 0.00061(19) 0.0575(6) Uani d U 1 1 . .
    C C15 -0.2168(3) -0.8849(3) -0.0367(2) 0.0693(7) Uani d U 1 1 . .
    H H15 -0.2822 -0.9008 -0.0961 0.083 Uiso calc R 1 1 . .
    C C16 -0.1114(3) -0.7576(2) 0.0115(2) 0.0619(6) Uani d U 1 1 . .
    H H16 -0.1063 -0.6875 -0.0139 0.074 Uiso calc R 1 1 . .
    C C17 -0.3479(3) -1.1281(3) -0.0518(2) 0.0844(9) Uani d U 1 1 . .
    H H17A -0.3392 -1.1883 -0.0159 0.127 Uiso calc R 1 1 . .
    H H17B -0.3392 -1.1692 -0.1282 0.127 Uiso calc R 1 1 . .
    H H17C -0.4413 -1.1144 -0.0447 0.127 Uiso calc R 1 1 . .
    C C18 0.3179(2) 0.32113(19) 0.50215(16) 0.0406(4) Uani d U 1 1 . .
    C C19 0.4237(2) 0.4068(2) 0.59098(17) 0.0491(5) Uani d U 1 1 . .
    H H19 0.4989 0.3777 0.6082 0.059 Uiso calc R 1 1 . .
    C C20 0.4172(3) 0.5357(2) 0.65400(19) 0.0552(5) Uani d U 1 1 . .
    H H20 0.4894 0.5940 0.7133 0.066 Uiso calc R 1 1 . .
    C C21 0.3059(2) 0.5800(2) 0.6309(2) 0.0533(5) Uani d U 1 1 . .
    C C22 0.2026(3) 0.4927(2) 0.5408(2) 0.0627(6) Uani d U 1 1 . .
    H H22 0.1280 0.5223 0.5234 0.075 Uiso calc R 1 1 . .
    C C23 0.2062(2) 0.3635(2) 0.4759(2) 0.0568(6) Uani d U 1 1 . .
    H H23 0.1350 0.3061 0.4158 0.068 Uiso calc R 1 1 . .
    C C24 0.2962(3) 0.7192(2) 0.7032(3) 0.0808(9) Uani d U 1 1 . .
    H H24A 0.3768 0.7652 0.7615 0.121 Uiso calc R 1 1 . .
    H H24B 0.2062 0.7065 0.7337 0.121 Uiso calc R 1 1 . .
    H H24C 0.2995 0.7744 0.6603 0.121 Uiso calc R 1 1 . .
    O O1 -0.19121(19) -0.49172(16) 0.14755(15) 0.0704(5) Uani d U 1 1 . .
    O O2 -0.04323(17) 0.05362(15) 0.36092(15) 0.0641(4) Uani d U 1 1 . .
    O O3 0.03027(16) -0.50532(13) 0.25827(12) 0.0530(4) Uani d U 1 1 . .
    O O4 0.14116(19) -0.49740(17) 0.09439(14) 0.0711(5) Uani d U 1 1 . .
    O O5 0.24035(19) -0.58494(17) 0.21518(16) 0.0765(5) Uani d U 1 1 . .
    O O6 0.19989(14) 0.06504(13) 0.46365(11) 0.0434(3) Uani d U 1 1 . .
    O O7 0.2846(2) 0.12386(17) 0.30826(13) 0.0737(5) Uani d U 1 1 . .
    O O8 0.46239(17) 0.14656(16) 0.45212(16) 0.0697(5) Uani d U 1 1 . .
    S S1 0.32770(6) 0.15885(5) 0.42096(4) 0.04743(15) Uani d U 1 1 . .
    S S2 0.11835(6) -0.57384(5) 0.16304(5) 0.05089(16) Uani d U 1 1 . .
loop_
    _atom_site_aniso_label
    _atom_site_aniso_U_11
    _atom_site_aniso_U_22
    _atom_site_aniso_U_33
    _atom_site_aniso_U_12
    _atom_site_aniso_U_13
    _atom_site_aniso_U_23
    C1 0.0499(11) 0.0367(10) 0.0512(12) 0.0144(9) 0.0099(9) 0.0180(9)
    C2 0.0514(12) 0.0494(12) 0.0672(14) 0.0226(10) 0.0022(11) 0.0240(11)
    C3 0.0479(12) 0.0505(12) 0.0569(13) 0.0156(10) -0.0032(10) 0.0186(10)
    C4 0.0441(10) 0.0368(10) 0.0396(10) 0.0109(8) 0.0060(8) 0.0135(8)
    C4A 0.0397(10) 0.0376(10) 0.0388(10) 0.0116(8) 0.0063(8) 0.0173(8)
    C5 0.0518(13) 0.0649(14) 0.0626(14) 0.0238(11) 0.0065(10) 0.0291(12)
    C5A 0.0416(10) 0.0503(11) 0.0449(11) 0.0135(9) 0.0056(8) 0.0244(9)
    C6 0.0480(13) 0.0900(19) 0.0858(19) 0.0270(13) 0.0071(12) 0.0454(16)
    C7 0.0408(13) 0.0908(19) 0.0818(18) 0.0077(13) -0.0053(12) 0.0438(16)
    C8 0.0501(13) 0.0571(14) 0.0672(15) 0.0024(11) -0.0046(11) 0.0246(12)
    C8A 0.0405(10) 0.0500(11) 0.0461(11) 0.0073(9) 0.0040(8) 0.0236(9)
    C9 0.0465(11) 0.0404(11) 0.0471(11) 0.0076(9) 0.0052(9) 0.0158(9)
    C9A 0.0403(10) 0.0390(10) 0.0413(10) 0.0106(8) 0.0073(8) 0.0164(8)
    C10 0.0428(11) 0.0412(11) 0.0455(11) 0.0130(9) 0.0052(8) 0.0188(9)
    C11 0.0506(11) 0.0455(11) 0.0435(11) 0.0206(9) 0.0048(9) 0.0130(9)
    C12 0.0610(13) 0.0517(12) 0.0408(11) 0.0234(10) 0.0063(10) 0.0148(9)
    C13 0.0756(16) 0.0475(12) 0.0499(13) 0.0205(11) 0.0191(11) 0.0198(10)
    C14 0.0603(14) 0.0511(13) 0.0481(13) 0.0153(11) 0.0129(10) 0.0061(10)
    C15 0.0736(17) 0.0646(15) 0.0578(15) 0.0224(13) -0.0144(12) 0.0108(12)
    C16 0.0776(17) 0.0521(13) 0.0565(14) 0.0241(12) -0.0045(12) 0.0195(11)
    C17 0.0779(19) 0.0662(17) 0.0752(19) 0.0004(14) 0.0121(15) 0.0069(14)
    C18 0.0389(10) 0.0387(10) 0.0435(10) 0.0094(8) 0.0053(8) 0.0174(8)
    C19 0.0446(11) 0.0488(12) 0.0517(12) 0.0149(9) -0.0005(9) 0.0173(10)
    C20 0.0555(13) 0.0462(12) 0.0507(13) 0.0090(10) -0.0001(10) 0.0097(10)
    C21 0.0504(12) 0.0403(11) 0.0685(15) 0.0115(9) 0.0218(11) 0.0218(10)
    C22 0.0486(13) 0.0565(14) 0.0903(18) 0.0228(11) 0.0054(12) 0.0318(13)
    C23 0.0488(12) 0.0510(13) 0.0645(14) 0.0116(10) -0.0071(10) 0.0194(11)
    C24 0.0789(19) 0.0469(14) 0.111(2) 0.0224(13) 0.0374(17) 0.0217(14)
    O1 0.0628(11) 0.0473(9) 0.0759(12) 0.0118(8) -0.0066(9) 0.0008(8)
    O2 0.0574(10) 0.0394(8) 0.0900(12) 0.0142(7) -0.0070(8) 0.0204(8)
    O3 0.0605(9) 0.0348(7) 0.0639(9) 0.0163(7) 0.0168(7) 0.0181(7)
    O4 0.0729(11) 0.0681(11) 0.0697(11) 0.0077(9) 0.0174(9) 0.0350(9)
    O5 0.0566(10) 0.0625(11) 0.0955(14) 0.0258(8) -0.0134(9) 0.0091(9)
    O6 0.0448(8) 0.0353(7) 0.0423(7) 0.0068(6) 0.0057(6) 0.0108(6)
    O7 0.1037(14) 0.0592(10) 0.0436(9) 0.0113(9) 0.0181(9) 0.0147(7)
    O8 0.0432(9) 0.0529(9) 0.1090(14) 0.0186(7) 0.0147(9) 0.0240(9)
    S1 0.0476(3) 0.0408(3) 0.0491(3) 0.0111(2) 0.0124(2) 0.0141(2)
    S2 0.0477(3) 0.0467(3) 0.0563(3) 0.0174(2) 0.0067(2) 0.0158(2)
_geom_special_details
;
All e.s.d.'s (except the e.s.d. in the dihedral angle between two l.s. planes)
are estimated using the full covariance matrix. The cell e.s.d.'s are taken
into account individually in the estimation of e.s.d.'s in distances, angles
and torsion angles; correlations between e.s.d.'s in cell parameters are only
used when they are defined by crystal symmetry. An approximate (isotropic)
treatment of cell e.s.d.'s is used for estimating e.s.d.'s involving l.s.
planes.
;
loop_
    _geom_bond_atom_site_label_1
    _geom_bond_atom_site_label_2
    _geom_bond_site_symmetry_2
    _geom_bond_distance
    _geom_bond_publ_flag
    C1 C2 . 1.379(3) ?
    C1 O3 . 1.399(2) ?
    C1 C9A . 1.401(3) ?
    C2 C3 . 1.375(3) ?
    C2 H2 . 0.9300 ?
    C3 C4 . 1.376(3) ?
    C3 H3 . 0.9300 ?
    C4 C4A . 1.396(3) ?
    C4 O6 . 1.399(2) ?
    C4A C9A . 1.413(3) ?
    C4A C10 . 1.500(3) ?
    C5 C6 . 1.370(3) ?
    C5 C5A . 1.395(3) ?
    C5 H5 . 0.9300 ?
    C5A C8A . 1.385(3) ?
    C5A C10 . 1.484(3) ?
    C6 C7 . 1.376(4) ?
    C6 H6 . 0.9300 ?
    C7 C8 . 1.380(4) ?
    C7 H7 . 0.9300 ?
    C8 C8A . 1.394(3) ?
    C8 H8 . 0.9300 ?
    C8A C9 . 1.484(3) ?
    C9 O1 . 1.206(2) ?
    C9 C9A . 1.502(3) ?
    C10 O2 . 1.209(2) ?
    C11 C12 . 1.383(3) ?
    C11 C16 . 1.383(3) ?
    C11 S2 . 1.740(2) ?
    C12 C13 . 1.377(3) ?
    C12 H12 . 0.9300 ?
    C13 C14 . 1.381(3) ?
    C13 H13 . 0.9300 ?
    C14 C15 . 1.387(4) ?
    C14 C17 . 1.507(3) ?
    C15 C16 . 1.373(3) ?
    C15 H15 . 0.9300 ?
    C16 H16 . 0.9300 ?
    C17 H17A . 0.9600 ?
    C17 H17B . 0.9600 ?
    C17 H17C . 0.9600 ?
    C18 C19 . 1.379(3) ?
    C18 C23 . 1.380(3) ?
    C18 S1 . 1.744(2) ?
    C19 C20 . 1.376(3) ?
    C19 H19 . 0.9300 ?
    C20 C21 . 1.375(3) ?
    C20 H20 . 0.9300 ?
    C21 C22 . 1.378(3) ?
    C21 C24 . 1.510(3) ?
    C22 C23 . 1.375(3) ?
    C22 H22 . 0.9300 ?
    C23 H23 . 0.9300 ?
    C24 H24A . 0.9600 ?
    C24 H24B . 0.9600 ?
    C24 H24C . 0.9600 ?
    O3 S2 . 1.6126(15) ?
    O4 S2 . 1.4180(17) ?
    O5 S2 . 1.4140(18) ?
    O6 S1 . 1.6094(14) ?
    O7 S1 . 1.4153(18) ?
    O8 S1 . 1.4185(17) ?
loop_
    _geom_angle_atom_site_label_1
    _geom_angle_atom_site_label_2
    _geom_angle_atom_site_label_3
    _geom_angle_site_symmetry_1
    _geom_angle_site_symmetry_3
    _geom_angle
    _geom_angle_publ_flag
    C2 C1 O3 . . 117.61(18) ?
    C2 C1 C9A . . 122.05(18) ?
    O3 C1 C9A . . 120.18(18) ?
    C3 C2 C1 . . 119.6(2) ?
    C3 C2 H2 . . 120.2 ?
    C1 C2 H2 . . 120.2 ?
    C2 C3 C4 . . 119.7(2) ?
    C2 C3 H3 . . 120.1 ?
    C4 C3 H3 . . 120.1 ?
    C3 C4 C4A . . 122.00(18) ?
    C3 C4 O6 . . 117.29(17) ?
    C4A C4 O6 . . 120.54(17) ?
    C4 C4A C9A . . 118.59(17) ?
    C4 C4A C10 . . 121.41(17) ?
    C9A C4A C10 . . 119.96(17) ?
    C6 C5 C5A . . 119.9(2) ?
    C6 C5 H5 . . 120.0 ?
    C5A C5 H5 . . 120.0 ?
    C8A C5A C5 . . 120.04(19) ?
    C8A C5A C10 . . 121.30(18) ?
    C5 C5A C10 . . 118.63(19) ?
    C5 C6 C7 . . 120.3(2) ?
    C5 C6 H6 . . 119.8 ?
    C7 C6 H6 . . 119.8 ?
    C6 C7 C8 . . 120.4(2) ?
    C6 C7 H7 . . 119.8 ?
    C8 C7 H7 . . 119.8 ?
    C7 C8 C8A . . 119.9(2) ?
    C7 C8 H8 . . 120.0 ?
    C8A C8 H8 . . 120.0 ?
    C5A C8A C8 . . 119.3(2) ?
    C5A C8A C9 . . 121.30(18) ?
    C8 C8A C9 . . 119.3(2) ?
    O1 C9 C8A . . 120.74(19) ?
    O1 C9 C9A . . 122.00(19) ?
    C8A C9 C9A . . 117.25(17) ?
    C1 C9A C4A . . 117.97(17) ?
    C1 C9A C9 . . 121.38(17) ?
    C4A C9A C9 . . 120.65(17) ?
    O2 C10 C5A . . 119.98(18) ?
    O2 C10 C4A . . 122.49(18) ?
    C5A C10 C4A . . 117.53(17) ?
    C12 C11 C16 . . 121.1(2) ?
    C12 C11 S2 . . 119.64(17) ?
    C16 C11 S2 . . 119.27(17) ?
    C13 C12 C11 . . 118.8(2) ?
    C13 C12 H12 . . 120.6 ?
    C11 C12 H12 . . 120.6 ?
    C12 C13 C14 . . 121.7(2) ?
    C12 C13 H13 . . 119.2 ?
    C14 C13 H13 . . 119.2 ?
    C13 C14 C15 . . 117.8(2) ?
    C13 C14 C17 . . 121.2(2) ?
    C15 C14 C17 . . 120.9(2) ?
    C16 C15 C14 . . 122.0(2) ?
    C16 C15 H15 . . 119.0 ?
    C14 C15 H15 . . 119.0 ?
    C15 C16 C11 . . 118.5(2) ?
    C15 C16 H16 . . 120.7 ?
    C11 C16 H16 . . 120.7 ?
    C14 C17 H17A . . 109.5 ?
    C14 C17 H17B . . 109.5 ?
    H17A C17 H17B . . 109.5 ?
    C14 C17 H17C . . 109.5 ?
    H17A C17 H17C . . 109.5 ?
    H17B C17 H17C . . 109.5 ?
    C19 C18 C23 . . 120.68(19) ?
    C19 C18 S1 . . 119.46(16) ?
    C23 C18 S1 . . 119.85(16) ?
    C20 C19 C18 . . 119.4(2) ?
    C20 C19 H19 . . 120.3 ?
    C18 C19 H19 . . 120.3 ?
    C21 C20 C19 . . 121.2(2) ?
    C21 C20 H20 . . 119.4 ?
    C19 C20 H20 . . 119.4 ?
    C20 C21 C22 . . 118.0(2) ?
    C20 C21 C24 . . 120.9(2) ?
    C22 C21 C24 . . 121.1(2) ?
    C23 C22 C21 . . 122.2(2) ?
    C23 C22 H22 . . 118.9 ?
    C21 C22 H22 . . 118.9 ?
    C22 C23 C18 . . 118.4(2) ?
    C22 C23 H23 . . 120.8 ?
    C18 C23 H23 . . 120.8 ?
    C21 C24 H24A . . 109.5 ?
    C21 C24 H24B . . 109.5 ?
    H24A C24 H24B . . 109.5 ?
    C21 C24 H24C . . 109.5 ?
    H24A C24 H24C . . 109.5 ?
    H24B C24 H24C . . 109.5 ?
    C1 O3 S2 . . 116.74(12) ?
    C4 O6 S1 . . 116.91(11) ?
    O7 S1 O8 . . 118.31(12) ?
    O7 S1 O6 . . 107.69(9) ?
    O8 S1 O6 . . 108.43(9) ?
    O7 S1 C18 . . 111.86(11) ?
    O8 S1 C18 . . 109.96(10) ?
    O6 S1 C18 . . 98.69(8) ?
    O5 S2 O4 . . 119.21(12) ?
    O5 S2 O3 . . 107.16(10) ?
    O4 S2 O3 . . 107.48(10) ?
    O5 S2 C11 . . 110.58(10) ?
    O4 S2 C11 . . 111.42(11) ?
    O3 S2 C11 . . 98.85(9) ?
loop_
    _geom_hbond_atom_site_label_D
    _geom_hbond_atom_site_label_H
    _geom_hbond_atom_site_label_A
    _geom_hbond_site_symmetry_A
    _geom_hbond_distance_DH
    _geom_hbond_distance_HA
    _geom_hbond_distance_DA
    _geom_hbond_angle_DHA
    C7 H7 O4 1_455 0.93 2.48 3.333(3) 153.0
    C3 H3 O8 2_656 0.93 2.49 3.245(3) 139.0
data_global
_journal_date_recd_electronic     2012-03-20
_journal_date_accepted     2012-04-11
_journal_name_full     'Acta Crystallographica, Section E'
_journal_year     2012
_journal_volume     68
_journal_issue      5
_journal_page_first     o1423
_journal_page_last     o1424
_journal_paper_category     QO
_journal_paper_doi     10.1107/S1600536812015814
_journal_coeditor_code     CV5268
_publ_contact_author_name     'Nongnuj Muangsin'
_publ_contact_author_address
;
Center of Petroleum, Petrochemicals and Advance Materials,
Department of Chemistry, Faculty of Science,
Chulalongkorn University,
Pathumwan, Bangkok 10330,
Thailand
;
_publ_contact_author_email     'nongnuj.j@chula.ac.th'
_publ_contact_author_fax     '+66-2-218-7598'
_publ_contact_author_phone     '+66-2-218-7635'
_publ_section_title
;
9,10-Dioxoanthracene-1,4-diyl bis(4-methylbenzenesulfonate)
;
loop_
    _publ_author_name
    _publ_author_footnote
    _publ_author_address
    'Teerawatananond, Thapong' .
;
Research Centre for Bioorganic Chemistry,
Department of Chemistry, Faculty of Science,
Chulalongkorn University,
Pathumwan, Bangkok 10330,
Thailand
;
    'Kerdsamut, Chiaranan' .
;
Program of Bachelor of Science in Applied Chemistry (BSAC),
Department of Chemistry, Faculty of Science,
Chulalongkorn University,
Pathumwan, Bangkok 10330,
Thailand
;
    'Kokpol, Sirirat' .
;
Computational Chemistry Unit Cell,
Department of Chemistry, Faculty of Science,
Chulalongkorn University,
Pathumwan, Bangkok 10330,
Thailand
;
    'Muangsin, Nongnuj' .
;
Center of Petroleum, Petrochemicals and Advanced Materials,
Department of Chemistry, Faculty of Science,
Chulalongkorn University,
Pathumwan, Bangkok 10330,
Thailand
;
