# Supplementary material for: 9,10-Dioxoanthracene-1,4-diyl bis­(4-methyl­benzene­sulfonate)
Source: Acta Crystallogr Sect E Struct Rep Online. 2012 Apr 18;68(Pt 5):o1423–4. doi: 10.1107/S1600536812015814 (PMC3344545; doi:10.1107/S1600536812015814)
Supplement: Supplementary file 2 [file e-68-o1423-Isup2.hkl]

#
# h,k,l, Fc-squared, Fo-squared, sigma(Fo-squared) and status flag
#
data_I
_shelx_title ' s531789_0m in P -1'
_shelx_refln_list_code          4
_shelx_F_calc_maximum      181.47
_exptl_crystal_F_000       568.00
_reflns_d_resolution_high  0.7700
 
loop_
 _symmetry_equiv_pos_as_xyz
 'x, y, z'
 '-x, -y, -z'
 
_cell_length_a     9.6796
_cell_length_b    10.9426
_cell_length_c    13.1833
_cell_angle_alpha 111.122
_cell_angle_beta   90.961
_cell_angle_gamma 107.190
 
_shelx_F_squared_multiplier     1.000
 
loop_
 _refln_index_h
 _refln_index_k
 _refln_index_l
 _refln_F_squared_calc
 _refln_F_squared_meas
 _refln_F_squared_sigma
 _refln_observed_status
   1   0   0     4057.47     4073.67    132.06 o
   2   0   0     2518.88     2793.41     89.45 o
   3   0   0       47.26       50.42      2.93 o
   7   0   0        0.39        2.13      1.63 o
   9   0   0      273.27      276.98     18.05 o
  10   0   0       16.48       17.68      2.00 o
  11   0   0       53.49       58.22      4.55 o
 -12   1   0        1.08       -0.33      1.95 o
 -11   1   0        1.15        0.83      3.42 o
  -7   1   0       77.71       77.09      3.58 o
  -6   1   0        4.03        6.51      1.30 o
  -5   1   0      385.64      379.26     13.66 o
  -4   1   0      477.27      478.58     11.61 o
  -3   1   0     1491.75     1403.54     47.49 o
  -2   1   0     3497.58     3554.60     84.64 o
  -1   1   0     1741.99     1817.23     25.49 o
   0   1   0      122.81      120.23      1.60 o
   1   1   0     4601.68     4693.30     53.70 o
   2   1   0     1317.95     1440.82     20.03 o
   3   1   0     1482.23     1476.37     25.37 o
   4   1   0      453.81      491.03     12.42 o
   5   1   0        4.46        6.39      1.95 o
   6   1   0      456.07      478.39      8.80 o
   7   1   0      377.39      378.29      8.52 o
   8   1   0       22.70       23.33      1.55 o
   9   1   0        7.75        6.27      1.80 o
  10   1   0      109.05       99.86      5.85 o
  11   1   0        9.77        2.60      2.60 o
 -12   2   0       59.04       68.31      6.83 o
 -11   2   0       35.84       32.85      2.93 o
  -8   2   0      551.29      517.83     18.22 o
  -7   2   0      514.77      519.78     18.54 o
  -6   2   0      416.92      469.04     16.91 o
  -5   2   0      105.20      134.91      3.89 o
  -4   2   0        1.60        4.33      0.62 o
  -3   2   0     3193.25     3215.37     55.10 o
  -2   2   0     8382.07     8484.15    120.01 o
  -1   2   0     2048.24     2079.71     24.95 o
   0   2   0     1696.70     1785.39     21.49 o
   1   2   0     1830.15     1791.84     27.34 o
   2   2   0     2139.49     2192.97     33.96 o
   3   2   0     1031.85     1123.36     17.56 o
   4   2   0     2140.74     2357.56     40.68 o
   5   2   0      325.77      333.60      7.51 o
   6   2   0        9.18        6.98      1.05 o
   7   2   0      266.38      264.01      6.44 o
   8   2   0      206.99      200.66      9.92 o
   9   2   0       47.16       49.77      4.23 o
  10   2   0       21.12       13.34      3.25 o
  11   2   0        0.72        1.30      2.93 o
 -12   3   0        6.96        0.98      2.28 o
 -11   3   0       26.43       29.60      2.93 o
 -10   3   0       91.90       87.82      4.88 o
  -9   3   0      264.13      281.09     10.41 o
  -8   3   0      221.92      227.02      5.38 o
  -7   3   0      112.65      126.10      2.86 o
  -6   3   0      724.02      625.11     11.08 o
  -5   3   0       95.77      116.51      3.18 o
  -4   3   0      503.26      589.28     10.50 o
  -3   3   0       46.09       35.73      1.20 o
  -2   3   0       82.86       59.66      1.91 o
  -1   3   0     5278.42     5389.31     68.71 o
   0   3   0     2735.33     2822.57     39.62 o
   1   3   0     1628.91     1662.55     25.74 o
   2   3   0       67.96       81.16      2.09 o
   3   3   0      297.30      309.87      6.08 o
   4   3   0       60.96       80.44      2.86 o
   5   3   0       45.90       32.16      1.75 o
   6   3   0       35.05       39.46      3.27 o
   7   3   0       22.95       23.74      2.27 o
   8   3   0      103.84      100.83      6.51 o
   9   3   0       33.83       28.95      4.23 o
  10   3   0        0.18        0.98      2.93 o
 -12   4   0        1.45        0.65      2.28 o
 -11   4   0        2.06       -1.95      1.95 o
 -10   4   0        0.27       -0.33      1.95 o
  -9   4   0      210.70      184.10      8.46 o
  -8   4   0      213.08      212.76      6.97 o
  -7   4   0       57.85       54.34      1.53 o
  -6   4   0      247.90      268.64      5.32 o
  -5   4   0      368.25      346.88      6.61 o
  -4   4   0       15.35       33.13      1.28 o
  -3   4   0     1088.17     1083.36     20.64 o
  -2   4   0       22.03       28.31      1.21 o
  -1   4   0      268.43      340.67      6.69 o
   0   4   0     1455.39     1546.63     26.91 o
   1   4   0     3771.93     3908.57     63.93 o
   2   4   0      657.62      690.27     17.43 o
   3   4   0        0.44        0.11      0.73 o
   4   4   0        0.62        0.94      1.14 o
   5   4   0       19.84       17.24      2.03 o
   6   4   0       83.36       82.94      6.51 o
   7   4   0        4.93       -1.63      2.93 o
   8   4   0        6.10        7.16      3.58 o
   9   4   0        0.50       -2.60      3.25 o
  10   4   0       24.82       29.92      4.88 o
 -12   5   0       34.74       40.01      4.55 o
 -11   5   0        1.59       -1.95      1.95 o
 -10   5   0       16.57       14.96      2.93 o
  -9   5   0       61.66       60.62      3.56 o
  -8   5   0      111.75       97.64      4.88 o
  -7   5   0      306.61      308.66      9.11 o
  -6   5   0       50.06       49.31      1.77 o
  -5   5   0       26.32       22.24      1.14 o
  -4   5   0      640.13      609.05     10.15 o
  -3   5   0       79.27       98.24      2.85 o
  -2   5   0     2035.88     2151.35     42.95 o
  -1   5   0     1631.38     1781.99     31.09 o
   0   5   0     1100.51     1358.32     24.03 o
   1   5   0      132.47      134.11      3.65 o
   2   5   0      605.50      575.65     10.84 o
   3   5   0        9.27       10.62      1.25 o
   4   5   0       69.88       79.21      5.10 o
   5   5   0      199.93      181.17     10.08 o
   6   5   0      219.79      185.73     10.41 o
   7   5   0      165.59      168.49     10.08 o
   8   5   0        4.15        7.16      3.90 o
   9   5   0        4.33        6.18      4.23 o
 -12   6   0        2.76        3.58      2.93 o
 -11   6   0        1.53        0.00      2.60 o
 -10   6   0       17.54       18.22      3.25 o
  -9   6   0       50.81       47.45      3.74 o
  -8   6   0       35.97       35.65      3.05 o
  -7   6   0      118.12      107.49      7.78 o
  -6   6   0      868.27      820.33     24.41 o
  -5   6   0      129.13      125.07      3.38 o
  -4   6   0       31.47       27.78      1.78 o
  -3   6   0        1.83        0.93      1.11 o
  -2   6   0        1.48        0.18      1.04 o
  -1   6   0      231.31      220.44      5.26 o
   0   6   0      238.66      266.04      6.04 o
   1   6   0       34.57       33.07      1.97 o
   2   6   0        2.04        1.83      1.02 o
   3   6   0      224.80      244.28      6.72 o
   4   6   0      834.71      780.68     31.55 o
   5   6   0       16.36       11.71      4.23 o
   6   6   0        8.76        9.11      3.90 o
   7   6   0        9.40       12.36      4.55 o
   8   6   0       23.36       17.89      5.20 o
 -12   7   0        6.09        7.48      3.58 o
 -11   7   0        1.57        0.33      2.93 o
 -10   7   0        0.58        0.65      2.93 o
  -9   7   0      188.45      164.31      6.67 o
  -8   7   0       56.04       45.53      3.66 o
  -7   7   0      419.59      412.01     10.07 o
  -6   7   0        4.94        2.84      1.36 o
  -5   7   0      668.02      610.98     12.47 o
  -4   7   0      541.87      537.97      9.54 o
  -3   7   0       65.22       63.88      2.74 o
  -2   7   0      116.92      106.62      3.52 o
  -1   7   0      160.46      162.50      4.52 o
   0   7   0      430.07      405.36      8.65 o
   1   7   0      318.74      330.88      8.63 o
   2   7   0        9.74       13.94      1.96 o
   3   7   0      392.93      380.22     12.18 o
   4   7   0        2.93        2.11      2.53 o
   5   7   0       57.23       48.79      6.18 o
   6   7   0        4.77       -0.33      3.90 o
   7   7   0        0.36       -2.60      4.23 o
 -11   8   0        3.41        4.55      3.58 o
 -10   8   0        1.92        3.90      3.25 o
  -9   8   0        0.42       -2.10      2.10 o
  -8   8   0       76.07       70.22      4.48 o
  -7   8   0       40.07       39.53      2.43 o
  -6   8   0      138.40      125.80      3.89 o
  -5   8   0      159.30      140.89      4.26 o
  -4   8   0       41.21       39.36      3.99 o
  -3   8   0       49.57       45.19      3.15 o
  -2   8   0       74.36       81.22      3.54 o
  -1   8   0       37.63       36.62      2.39 o
   0   8   0        4.28        3.99      1.68 o
   1   8   0       50.43       46.56      4.36 o
   2   8   0       21.51       19.05      3.20 o
   3   8   0       41.28       44.50      4.12 o
   4   8   0       11.77        8.46      3.22 o
   5   8   0       98.87      102.46      9.11 o
   6   8   0       22.91       25.70      5.53 o
   7   8   0        0.28       -1.95      4.88 o
 -11   9   0        0.72        0.00      3.90 o
 -10   9   0       41.65       43.20      3.37 o
  -9   9   0       19.49       17.34      2.59 o
  -8   9   0       36.34       32.75      2.97 o
  -7   9   0      255.20      247.02      7.64 o
  -6   9   0       91.96       90.46      4.09 o
  -5   9   0      292.79      269.67      6.64 o
  -4   9   0      374.76      366.54      8.34 o
  -3   9   0      300.02      293.37      7.19 o
  -2   9   0      230.59      240.04      6.42 o
  -1   9   0      126.80      111.19      5.77 o
   0   9   0      587.04      520.86     12.88 o
   1   9   0       19.93       18.42      3.74 o
   2   9   0       55.47       60.57      5.04 o
   3   9   0       10.28        6.20      3.20 o
   4   9   0        1.12       -1.63      4.23 o
   5   9   0        0.11       -4.23      4.23 o
 -10  10   0       14.45       12.56      7.18 o
  -9  10   0        0.08        3.27      2.81 o
  -8  10   0       15.32       10.81      3.28 o
  -7  10   0       28.63       31.92      3.98 o
  -6  10   0       91.32       96.66      4.40 o
  -5  10   0       26.30       27.89      2.84 o
  -4  10   0       24.90       23.28      2.47 o
  -3  10   0        0.10        1.26      2.15 o
  -2  10   0        7.62        7.15      2.11 o
  -1  10   0        4.83        2.16      1.89 o
   0  10   0       39.76       46.19      4.48 o
   1  10   0        1.74       -0.87      2.81 o
   2  10   0       20.21       23.16     10.41 o
   3  10   0       55.06       58.56      5.52 o
   4  10   0        0.00        0.98      4.88 o
 -10  11   0        6.84        4.88      4.55 o
  -9  11   0        0.27        4.65      3.12 o
  -8  11   0      108.87      122.06      7.12 o
  -7  11   0        0.83        2.93      4.39 o
  -6  11   0       34.98       37.46      3.26 o
  -5  11   0       62.34       68.06      4.85 o
  -4  11   0        1.07        2.59      2.18 o
  -3  11   0        0.61       -1.34      1.85 o
  -2  11   0        0.18       -0.14      1.89 o
  -1  11   0       91.34      111.08      6.39 o
   0  11   0       43.74       48.51      5.04 o
   1  11   0       18.21       29.10      4.45 o
   2  11   0        0.44       -0.16      4.39 o
   3  11   0        0.49       -4.88      4.88 o
  -8  12   0       23.34       24.80      6.51 o
  -7  12   0       25.30       33.56      7.64 o
  -6  12   0        6.23        4.59      3.67 o
  -5  12   0       31.84       38.40      3.63 o
  -4  12   0       13.81       19.26      3.23 o
  -3  12   0       25.76       25.62      3.79 o
  -2  12   0        3.04        1.67      3.28 o
  -1  12   0        6.18        2.66      3.28 o
   0  12   0       50.63       54.51      5.60 o
   1  12   0       29.61       36.64      5.28 o
  -6  13   0       20.80       28.92      6.51 o
  -5  13   0        5.23        5.63      3.20 o
  -4  13   0       26.14       29.48      4.12 o
  -3  13   0        4.21        5.20      4.55 o
  -2  13   0       15.30       14.64      5.20 o
   1 -13   1        0.06       -1.13      5.69 o
   2 -13   1       52.13       56.28      5.70 o
   3 -13   1       10.57       17.89      5.53 o
   4 -13   1        1.08        1.30      3.22 o
   5 -13   1       35.02       42.24      4.68 o
   6 -13   1        8.50        7.16      5.20 o
   7 -13   1       32.62       33.18      6.51 o
  -1 -12   1       32.18       44.89      5.51 o
   0 -12   1        0.00       -1.79      5.37 o
   1 -12   1       45.14       46.05      5.04 o
   2 -12   1        5.42        2.28      4.72 o
   3 -12   1       60.63       58.66      4.10 o
   4 -12   1        1.93        4.03      2.73 o
   5 -12   1        0.07       -0.14      2.64 o
   6 -12   1       43.10       51.36      5.37 o
   7 -12   1       38.99       28.30      5.85 o
   8 -12   1        0.10       -3.90      3.90 o
   9 -12   1       28.69       28.30      5.85 o
  -3 -11   1        7.67        7.30      3.75 o
  -2 -11   1       59.08       59.02      5.74 o
  -1 -11   1       84.71       82.03      6.07 o
   0 -11   1       23.93       25.64      6.99 o
   1 -11   1        0.96        0.92      2.65 o
   2 -11   1       24.10       30.06      3.04 o
   3 -11   1       29.66       26.62      3.28 o
   4 -11   1      156.51      170.87      5.92 o
   5 -11   1        3.03        5.05      2.30 o
   6 -11   1       14.71       13.41      2.48 o
   7 -11   1       25.40       26.97      7.48 o
   8 -11   1       28.60       31.58      8.13 o
   9 -11   1        4.85        6.25      2.87 o
  10 -11   1        0.36        0.16      2.76 o
  -5 -10   1        0.90       -1.30      4.88 o
  -4 -10   1       52.28       59.75      5.51 o
  -3 -10   1        4.43       -2.00      2.96 o
  -2 -10   1        9.37        9.30      3.43 o
  -1 -10   1        2.15       -1.69      2.87 o
   0 -10   1      388.99      351.64     12.39 o
   1 -10   1       72.38       71.75      4.80 o
   2 -10   1      171.42      178.70      8.00 o
   3 -10   1      119.47      105.87      4.21 o
   4 -10   1       29.54       26.18      2.40 o
   5 -10   1      204.38      228.68      7.82 o
   6 -10   1       15.84       15.91      2.35 o
   7 -10   1        7.36        7.15      1.87 o
   8 -10   1       16.95       14.45      2.62 o
   9 -10   1        0.03        0.65      2.76 o
  10 -10   1        1.24        2.60      3.90 o
  11 -10   1        0.22        1.63      3.90 o
  -6  -9   1        1.90        5.53      5.20 o
  -5  -9   1        0.22       -0.78      3.58 o
  -4  -9   1        8.05        6.77      3.28 o
  -3  -9   1       34.40       36.77      4.25 o
  -2  -9   1       58.80       59.47      4.81 o
  -1  -9   1       31.18       30.58      3.79 o
   0  -9   1      167.15      151.28      7.58 o
   1  -9   1      346.14      344.94      9.30 o
   2  -9   1      257.15      245.99      6.35 o
   3  -9   1       44.45       53.27      4.39 o
   4  -9   1       20.28       16.95      2.16 o
   5  -9   1       10.27       10.66      2.37 o
   6  -9   1      259.21      250.34      6.24 o
   7  -9   1       14.08        9.50      1.96 o
   8  -9   1       33.83       34.37      3.79 o
   9  -9   1        0.02       -1.09      2.50 o
  10  -9   1        2.93        3.58      3.58 o
  11  -9   1       45.11       43.26      5.85 o
  -7  -8   1       19.08       22.44      6.18 o
  -6  -8   1       46.75       37.41      6.51 o
  -5  -8   1        0.35       -2.93      2.93 o
  -4  -8   1        0.37        2.26      2.73 o
  -3  -8   1      116.80      127.98      6.78 o
  -2  -8   1      528.55      548.74     16.43 o
  -1  -8   1       43.83       48.31      3.00 o
   0  -8   1      642.84      628.52     14.56 o
   1  -8   1       96.45      104.53      6.49 o
   2  -8   1       23.59       22.63      2.00 o
   3  -8   1        9.68       12.14      1.70 o
   4  -8   1      970.43      953.62     16.05 o
   5  -8   1      354.24      330.59      7.36 o
   6  -8   1       81.43       78.78      6.96 o
   7  -8   1      252.52      238.60      8.78 o
   8  -8   1      137.38      120.25      9.60 o
   9  -8   1        1.54        1.98      2.41 o
  10  -8   1        0.02        5.85      3.25 o
  11  -8   1        6.26       11.06      3.90 o
  12  -8   1       14.95       15.29      4.23 o
  -8  -7   1       38.94       54.97      7.16 o
  -7  -7   1        0.38       -3.90      3.90 o
  -6  -7   1       37.57       40.66      5.85 o
  -5  -7   1       53.51       58.58      4.48 o
  -4  -7   1        6.95        8.34      2.87 o
  -3  -7   1       14.49       20.16      3.22 o
  -2  -7   1       24.75       25.34      1.60 o
  -1  -7   1     1245.98     1179.23     24.94 o
   0  -7   1       11.27       11.34      1.71 o
   1  -7   1        1.79        0.74      1.18 o
   2  -7   1      101.43      105.45      3.45 o
   3  -7   1       38.63       36.96      1.81 o
   4  -7   1      260.27      240.10      6.85 o
   5  -7   1     1107.59     1142.38     20.56 o
   6  -7   1       46.26       45.61      2.44 o
   7  -7   1       35.43       28.86      2.02 o
   8  -7   1      161.19      169.97      6.67 o
   9  -7   1        0.87        1.06      2.18 o
  10  -7   1       18.28       18.87      3.90 o
  11  -7   1        0.83       -0.33      2.93 o
  12  -7   1        0.18        3.90      3.25 o
  -8  -6   1        5.32        4.23      4.23 o
  -7  -6   1        2.93        2.93      3.90 o
  -6  -6   1       12.05       13.01      2.99 o
  -5  -6   1      207.24      224.92      8.51 o
  -4  -6   1      581.79      584.16     25.21 o
  -3  -6   1      118.05      116.29      3.20 o
  -2  -6   1       35.01       28.63      2.20 o
  -1  -6   1      219.82      216.78      5.99 o
   0  -6   1      250.87      207.63      5.03 o
   1  -6   1       85.85       84.31      2.95 o
   2  -6   1      183.27      155.64      3.63 o
   3  -6   1      574.97      611.62     11.52 o
   4  -6   1        3.89        2.88      1.03 o
   5  -6   1      726.89      752.38     13.78 o
   6  -6   1       61.68       56.85      2.24 o
   7  -6   1      158.89      150.78      3.85 o
   8  -6   1        1.90        2.71      1.36 o
   9  -6   1       20.46       20.13      2.41 o
  10  -6   1        7.31        9.43      2.93 o
  11  -6   1       20.08       17.24      3.25 o
  12  -6   1       13.32       22.12      3.90 o
  -9  -5   1        2.80       -3.58      3.58 o
  -8  -5   1       20.30       22.77      4.55 o
  -7  -5   1       85.72       74.16      6.18 o
  -6  -5   1       13.99       15.84      2.76 o
  -5  -5   1       84.83       93.31      4.94 o
  -4  -5   1        0.59        1.50      1.34 o
  -3  -5   1      287.40      322.15      5.94 o
  -2  -5   1      453.98      422.50      8.88 o
  -1  -5   1      511.41      610.97     13.25 o
   0  -5   1     1843.17     2141.82     37.06 o
   1  -5   1     1412.79     1419.56     24.95 o
   2  -5   1      416.21      446.12      8.63 o
   3  -5   1      145.62      141.94      3.50 o
   4  -5   1        0.03       -0.77      0.77 o
   5  -5   1        1.38        1.99      0.78 o
   6  -5   1      599.20      581.32     12.65 o
   7  -5   1      703.93      712.27     14.74 o
   8  -5   1      182.57      184.68      8.19 o
   9  -5   1        5.38        1.30      2.28 o
  10  -5   1       17.15       11.71      2.93 o
  11  -5   1        8.32        1.95      2.60 o
  12  -5   1       90.53       90.75      6.51 o
 -10  -4   1        5.12       10.08      3.90 o
  -9  -4   1        0.03        0.33      3.25 o
  -8  -4   1       14.67       15.29      3.58 o
  -7  -4   1       45.87       48.79      4.88 o
  -6  -4   1       25.92       20.42      2.53 o
  -5  -4   1        3.44        1.11      1.14 o
  -4  -4   1        4.61        1.83      0.98 o
  -3  -4   1        0.50        0.54      0.61 o
  -2  -4   1      263.80      220.05      5.12 o
  -1  -4   1      189.78      173.61      4.22 o
   0  -4   1       10.42        8.25      1.03 o
   1  -4   1      149.52      169.33      3.81 o
   2  -4   1      362.28      359.54      6.27 o
   3  -4   1      346.98      351.63      6.08 o
   4  -4   1     1144.15     1189.53     18.59 o
   5  -4   1      149.43      162.53      4.38 o
   6  -4   1       27.22       25.08      2.00 o
   7  -4   1      106.14      118.87      4.40 o
   8  -4   1       38.75       38.17      3.32 o
   9  -4   1        0.06       -1.30      1.95 o
  10  -4   1       24.80       28.30      3.25 o
  11  -4   1       14.46       17.24      2.93 o
  12  -4   1        3.52        3.90      2.60 o
 -10  -3   1       30.17       31.55      4.23 o
  -9  -3   1        8.53        3.25      2.93 o
  -8  -3   1       30.77       28.47      2.64 o
  -7  -3   1        3.49        3.61      1.24 o
  -6  -3   1       98.52      125.28      3.75 o
  -5  -3   1       29.67       26.97      1.41 o
  -4  -3   1      697.31      789.30     26.57 o
  -3  -3   1      647.66      684.42     20.71 o
  -2  -3   1      149.99      127.16      2.58 o
  -1  -3   1     1794.40     1779.11     27.68 o
   0  -3   1     1204.02     1159.80     20.33 o
   1  -3   1        4.50        0.92      0.52 o
   2  -3   1        0.04        1.02      0.56 o
   3  -3   1     1898.79     1936.79     30.04 o
   4  -3   1     6511.73     7401.48    126.25 o
   5  -3   1     1114.48     1130.15     19.79 o
   6  -3   1      684.36      765.49     16.91 o
   7  -3   1        8.96       11.41      2.00 o
   8  -3   1     1049.72     1041.78     49.12 o
   9  -3   1      570.75      565.35     26.51 o
  10  -3   1       53.70       49.77      3.90 o
  11  -3   1       17.34       13.01      2.60 o
  12  -3   1        0.02       -0.33      2.28 o
 -11  -2   1        5.81        5.20      2.93 o
 -10  -2   1        2.73        1.63      2.60 o
  -9  -2   1       14.21       14.72      2.10 o
  -8  -2   1       70.46       74.24      3.93 o
  -7  -2   1        1.72        1.53      0.95 o
  -6  -2   1       27.91       32.59      1.60 o
  -5  -2   1        7.85        1.76      0.70 o
  -4  -2   1        2.58        0.83      0.65 o
  -3  -2   1       25.42       12.91      0.99 o
  -2  -2   1        1.60        3.60      0.43 o
  -1  -2   1      618.69      612.27      9.61 o
   0  -2   1      141.85      159.49      2.45 o
   1  -2   1     3405.64     3472.09     44.74 o
   2  -2   1     1719.69     1683.67     26.05 o
   3  -2   1      320.58      339.27      6.17 o
   4  -2   1      554.39      615.77     10.85 o
   5  -2   1       49.17       61.26      1.88 o
   6  -2   1     1011.22      995.93     25.07 o
   7  -2   1       61.69       59.72      2.41 o
   8  -2   1       45.41       30.53      1.94 o
   9  -2   1      111.32      105.55      6.34 o
  10  -2   1       60.12       63.43      4.23 o
  11  -2   1       38.57       38.38      3.25 o
  12  -2   1        0.12        2.33      2.28 o
 -11  -1   1        6.80        3.25      2.28 o
 -10  -1   1       28.63       30.63      2.51 o
  -9  -1   1       21.22       26.35      4.23 o
  -8  -1   1       21.56       25.05      3.90 o
  -7  -1   1      645.09      665.83     26.35 o
  -6  -1   1       50.92       61.48      4.55 o
  -5  -1   1      149.98      175.32      8.46 o
  -4  -1   1      527.00      550.90     14.11 o
  -3  -1   1      191.09      203.74      5.74 o
  -2  -1   1     8534.03     8979.52    270.44 o
  -1  -1   1       19.20       24.28      0.53 o
   0  -1   1     2099.20     2225.42     34.29 o
   1  -1   1     1983.21     2073.07     42.00 o
   2  -1   1     1520.86     1452.76     29.48 o
   3  -1   1     4446.94     4470.75    111.78 o
   7  -1   1      422.92      419.58     16.26 o
   8  -1   1        4.84        6.51      1.25 o
   9  -1   1      357.14      383.36     27.49 o
  10  -1   1        5.99        2.28      1.95 o
  11  -1   1        0.01       -0.13      1.62 o
  12  -1   1        7.56       11.38      2.60 o
 -11   0   1       13.49       18.54      4.55 o
 -10   0   1       20.72       24.40      4.55 o
  -9   0   1        6.84        9.11      3.25 o
  -8   0   1      273.10      285.54      8.60 o
  -4   0   1      158.07      176.30      6.83 o
  -3   0   1     1332.58     1334.30     30.59 o
  -2   0   1     4444.58     4506.37    102.23 o
  -1   0   1     1944.64     1905.11     37.86 o
   0   0   1     2079.46     1999.63     44.41 o
   1   0   1     1652.97     1602.24     22.79 o
   2   0   1       22.90       25.51      1.27 o
   3   0   1      521.20      489.79     10.01 o
   4   0   1     1075.89     1096.76     22.15 o
   5   0   1       43.45       42.63      1.84 o
   6   0   1        0.81        3.09      0.92 o
   7   0   1      213.20      209.26     11.22 o
   8   0   1     1056.71     1064.64     35.29 o
   9   0   1       67.99       68.96      4.55 o
  10   0   1       13.02       10.24      2.60 o
  11   0   1        0.02       -2.28      2.28 o
 -12   1   1        9.90        9.11      4.23 o
 -11   1   1        5.19       10.08      3.90 o
 -10   1   1       36.84       36.43      5.20 o
  -8   1   1      284.87      282.33     11.06 o
  -7   1   1      185.07      201.99      8.46 o
  -6   1   1       99.27      111.89      5.20 o
  -5   1   1      356.91      385.53     11.55 o
  -4   1   1       67.53       88.75      2.73 o
  -3   1   1     3021.08     2846.69    114.33 o
  -2   1   1     1440.65     1459.65     25.23 o
  -1   1   1     1794.05     1789.59     23.19 o
   0   1   1      109.92      122.13      1.89 o
   1   1   1       67.35       79.23      2.01 o
   2   1   1     2970.23     2980.10     45.83 o
   3   1   1      214.50      201.10      5.08 o
   4   1   1     2333.48     2556.10     50.93 o
   5   1   1      665.85      689.20     16.24 o
   6   1   1      261.24      256.37      8.75 o
   7   1   1       16.65       16.31      1.71 o
   8   1   1      217.38      209.24      7.19 o
   9   1   1        0.78        0.02      2.11 o
  10   1   1       64.42       55.62      4.55 o
  11   1   1       10.52       13.01      3.25 o
 -12   2   1        0.16        5.20      3.90 o
 -11   2   1        5.58        9.76      3.90 o
  -8   2   1      963.26      977.43     34.15 o
  -7   2   1      129.82      135.68      4.21 o
  -6   2   1        6.42        3.77      1.95 o
  -5   2   1      136.26      126.47      3.31 o
  -4   2   1        9.37        6.94      0.95 o
  -3   2   1     1322.02     1356.99     23.62 o
  -2   2   1     1470.23     1734.89     23.94 o
  -1   2   1      492.04      518.06      6.15 o
   0   2   1       31.26       28.55      0.86 o
   1   2   1     1131.51     1133.11     16.07 o
   2   2   1     2839.45     2999.93     46.26 o
   3   2   1      387.86      393.61      6.60 o
   4   2   1      170.81      149.22      3.87 o
   5   2   1      397.11      417.00      9.26 o
   6   2   1       31.01       30.00      2.62 o
   7   2   1       56.45       66.60      4.00 o
   8   2   1        3.03        1.43      1.95 o
   9   2   1        0.01       -2.60      2.60 o
  10   2   1        3.41        2.28      2.93 o
 -12   3   1       26.51       29.60      2.62 o
 -11   3   1        3.09        2.28      1.63 o
 -10   3   1       69.59       69.61      4.23 o
  -9   3   1        1.77        0.61      1.13 o
  -8   3   1      174.48      176.25      4.55 o
  -7   3   1      185.69      182.94      4.55 o
  -6   3   1        4.20        3.70      1.03 o
  -5   3   1       27.64       33.40      2.78 o
  -4   3   1      208.31      226.35      7.27 o
  -3   3   1     1102.07     1121.44     15.78 o
  -2   3   1      681.44      704.84     12.23 o
  -1   3   1     4380.11     4310.17     84.36 o
   0   3   1      200.71      208.31      4.43 o
   1   3   1      188.36      172.78      3.48 o
   2   3   1       13.79       14.53      1.80 o
   3   3   1        0.12        1.27      0.67 o
   4   3   1       53.87       48.73      3.58 o
   5   3   1       20.18       22.62      1.41 o
   6   3   1       19.83       21.36      1.66 o
   7   3   1       28.38       23.88      3.74 o
   8   3   1        5.81        7.48      3.25 o
   9   3   1        1.12       -2.60      2.60 o
  10   3   1        2.14        3.58      3.25 o
 -12   4   1        1.81       -2.28      2.28 o
 -11   4   1       76.43       72.54      5.20 o
 -10   4   1       10.44        5.53      2.28 o
  -9   4   1      212.51      213.92     16.43 o
  -8   4   1       90.82       94.83      3.43 o
  -7   4   1      345.69      357.34     10.86 o
  -6   4   1      222.52      199.45      6.43 o
  -5   4   1     1060.67     1146.06     20.06 o
  -4   4   1      272.40      252.85      4.57 o
  -3   4   1      272.38      303.04      4.67 o
  -2   4   1      787.04      748.39     13.55 o
  -1   4   1      889.25      949.48     16.96 o
   0   4   1     6915.37     7329.32    123.74 o
   1   4   1     1848.05     2025.78     35.04 o
   2   4   1       11.10       14.68      1.10 o
   3   4   1      143.44      146.14      3.76 o
   4   4   1        3.01        3.67      1.56 o
   5   4   1      216.72      209.53     23.09 o
   6   4   1        8.82       10.08      3.58 o
   7   4   1        7.13        4.88      3.58 o
   8   4   1        4.32        4.23      3.58 o
   9   4   1       18.91       21.47      4.55 o
 -12   5   1        0.07        2.60      2.60 o
 -11   5   1        6.27        6.18      2.60 o
 -10   5   1       61.29       70.91      5.53 o
  -9   5   1        1.30       -1.34      1.87 o
  -8   5   1      319.72      300.57      9.20 o
  -7   5   1        0.05       -0.42      1.71 o
  -6   5   1       16.39       14.44      1.77 o
  -5   5   1       46.08       49.18      2.37 o
  -4   5   1      226.80      218.42      4.25 o
  -3   5   1        2.30       -0.86      0.86 o
  -2   5   1      744.99      810.90     14.80 o
  -1   5   1      324.89      341.84      8.12 o
   0   5   1      276.08      310.55      6.62 o
   1   5   1      501.50      498.61     10.09 o
   2   5   1       16.14       17.29      1.51 o
   3   5   1       22.73       29.85      2.05 o
   4   5   1      229.11      219.88     11.38 o
   5   5   1        2.03        3.90      3.58 o
   6   5   1      115.17      130.43      8.78 o
   7   5   1       30.34       28.95      4.88 o
   8   5   1        2.90        1.63      3.90 o
   9   5   1        2.58       -2.60      3.90 o
 -12   6   1        0.48       -2.60      2.60 o
 -11   6   1       14.97       14.96      3.25 o
 -10   6   1        1.20        0.65      2.60 o
  -9   6   1      182.80      167.17      6.66 o
  -8   6   1        0.13       -1.95      1.95 o
  -7   6   1     1084.30     1013.68     26.68 o
  -6   6   1       18.52       17.60      1.45 o
  -5   6   1      102.11      106.96      3.13 o
  -4   6   1      431.37      460.72      9.07 o
  -3   6   1       14.41       15.42      1.46 o
  -2   6   1      675.46      649.61     12.44 o
  -1   6   1      209.95      246.53      5.75 o
   0   6   1        9.66       10.70      1.41 o
   1   6   1       63.66       61.92      4.51 o
   2   6   1      392.48      376.30      8.12 o
   3   6   1      283.98      273.43      9.54 o
   4   6   1      871.39      852.53     33.83 o
   5   6   1        0.40        5.53      3.58 o
   6   6   1       29.66       28.95      5.20 o
   7   6   1       42.56       46.51      6.18 o
   8   6   1       24.60       34.15      5.85 o
 -12   7   1        1.04        0.00      3.25 o
 -11   7   1       14.85        9.11      3.58 o
 -10   7   1       38.31       40.13      8.29 o
  -9   7   1        1.89        1.11      2.17 o
  -8   7   1       37.07       32.92      3.90 o
  -7   7   1      346.16      347.70      9.08 o
  -6   7   1       61.63       61.67      2.55 o
  -5   7   1       35.00       40.60      2.09 o
  -4   7   1        0.09       -1.17      1.17 o
  -3   7   1       68.48       69.89      2.84 o
  -2   7   1       22.25       19.82      1.87 o
  -1   7   1      460.07      443.06      9.37 o
   0   7   1        0.60       -1.12      1.34 o
   1   7   1      112.90      108.26      3.83 o
   2   7   1      159.89      145.34      5.21 o
   3   7   1      263.72      287.62     15.78 o
   4   7   1      173.53      149.95     10.41 o
   5   7   1        0.24       -0.98      3.90 o
   6   7   1       12.51        9.11      4.55 o
   7   7   1        0.32        2.93      4.88 o
 -11   8   1        3.38        2.11      2.53 o
 -10   8   1       11.33       10.50      2.36 o
  -9   8   1       12.90       12.54      2.21 o
  -8   8   1        0.43       -1.60      2.38 o
  -7   8   1        5.93        4.99      2.65 o
  -6   8   1       83.55       79.20      3.87 o
  -5   8   1     1280.59     1216.92     22.29 o
  -4   8   1      541.74      543.35     11.17 o
  -3   8   1       52.15       46.84      2.60 o
  -2   8   1       15.02       19.72      1.98 o
  -1   8   1       25.20       27.57      2.34 o
   0   8   1        1.16        0.04      1.55 o
   1   8   1       10.38        7.77      1.88 o
   2   8   1       11.36        8.31      3.90 o
   3   8   1       12.61       13.66      4.55 o
   4   8   1        9.03        8.46      4.88 o
   5   8   1        0.03       -1.95      4.55 o
   6   8   1       10.70       19.84      5.85 o
 -11   9   1       18.64       19.19      4.55 o
 -10   9   1        6.98        7.19      3.05 o
  -9   9   1       24.61       18.11      5.20 o
  -8   9   1       31.47       35.23      3.98 o
  -7   9   1      146.72      140.69      8.94 o
  -6   9   1        0.94        1.78      2.03 o
  -5   9   1       35.15       39.26      2.90 o
  -4   9   1       20.35       21.96      2.22 o
  -3   9   1       38.93       42.94      2.76 o
  -2   9   1       96.78       83.52      3.61 o
  -1   9   1       10.15        6.50      1.97 o
   0   9   1      188.57      180.56      5.63 o
   1   9   1       35.33       30.45     10.25 o
   2   9   1       54.40       52.34      4.81 o
   3   9   1       32.04       24.40      5.85 o
   4   9   1        0.58        0.00      4.23 o
   5   9   1       21.55       32.53      6.83 o
 -10  10   1        0.08       -2.54      2.89 o
  -9  10   1        8.18        5.98      4.07 o
  -8  10   1       49.73       53.87      4.81 o
  -7  10   1       32.76       32.57      4.55 o
  -6  10   1       72.88       66.11      3.66 o
  -5  10   1       38.67       35.65      3.13 o
  -4  10   1      128.67      129.45      8.07 o
  -3  10   1      128.29      135.26      4.86 o
  -2  10   1       11.30        8.84      2.11 o
  -1  10   1       67.57       71.01      4.13 o
   0  10   1        3.25        0.50      2.57 o
   1  10   1       26.31       23.74      4.02 o
   2  10   1       17.05       14.64      5.85 o
   3  10   1       17.65       18.54      6.18 o
   4  10   1       20.95       22.44      6.83 o
  -9  11   1        5.89        4.07      3.52 o
  -8  11   1       26.28       31.25      4.53 o
  -7  11   1       74.67       76.98      5.93 o
  -6  11   1       57.49       56.86      5.53 o
  -5  11   1        1.44       -0.78      2.11 o
  -4  11   1       19.63       27.00      3.06 o
  -3  11   1       10.50        5.14      2.14 o
  -2  11   1       20.27       22.82      2.78 o
  -1  11   1        0.01        0.42      2.67 o
   0  11   1       53.34       51.61      5.17 o
   1  11   1        0.34       -4.55      4.55 o
   2  11   1       10.41        7.48      5.85 o
  -8  12   1        0.34        6.40      3.83 o
  -7  12   1        1.26       -0.28      3.52 o
  -6  12   1       72.92      101.10      6.99 o
  -5  12   1        0.33       -0.61      2.50 o
  -4  12   1       30.58       27.40      3.43 o
  -3  12   1       17.42       24.40      3.42 o
  -2  12   1       23.02       27.96      3.73 o
  -1  12   1       61.40       61.80      8.78 o
   0  12   1       12.43       26.02      7.48 o
   0 -13   2       11.88       13.74      4.45 o
   1 -13   2       23.79       26.16     12.69 o
   2 -13   2        3.21       -1.63      3.36 o
   3 -13   2        0.88        2.60      4.23 o
   4 -13   2       11.99       15.28      3.79 o
   5 -13   2       47.82       46.07      4.68 o
   6 -13   2       25.14       34.15      4.30 o
   7 -13   2       19.56       25.05      6.18 o
  -2 -12   2        0.05        2.02      3.79 o
  -1 -12   2        9.46        6.10      3.89 o
   0 -12   2       54.88       59.30      5.51 o
   1 -12   2       22.50       22.17      8.78 o
   2 -12   2       20.81       26.38      3.92 o
   3 -12   2        0.02        1.98      2.32 o
   4 -12   2        0.17       -0.81      3.74 o
   5 -12   2        1.27        3.10      2.64 o
   6 -12   2      100.92      112.98      7.48 o
   7 -12   2       27.40       33.83      6.18 o
   8 -12   2        0.02        2.60      4.55 o
   9 -12   2        8.21        0.80      6.51 o
  -4 -11   2       18.76       13.08      4.12 o
  -3 -11   2        0.04       -0.16      3.52 o
  -2 -11   2       47.61       49.89      5.37 o
  -1 -11   2        6.35        3.82      3.33 o
   0 -11   2       33.58       27.21      6.83 o
   1 -11   2        9.85       11.47      2.82 o
   2 -11   2       19.37       16.73      2.66 o
   3 -11   2      178.38      184.53      6.54 o
   4 -11   2       24.41       27.62      2.91 o
   5 -11   2       13.74       17.99      2.96 o
   6 -11   2        1.96        1.98      2.50 o
   7 -11   2      166.00      189.48      6.36 o
   8 -11   2       19.95       27.74      7.16 o
   9 -11   2        0.05        1.79      2.53 o
  10 -11   2        0.03        7.48      4.23 o
  -5 -10   2        0.02        3.80      3.52 o
  -4 -10   2       25.25       27.30      4.48 o
  -3 -10   2       49.81       46.57      4.81 o
  -2 -10   2        2.47        3.83      3.05 o
  -1 -10   2       96.32      120.76      6.76 o
   0 -10   2        0.01        0.64      2.03 o
   1 -10   2      205.56      197.78      6.71 o
   2 -10   2        1.57        0.28      1.74 o
   3 -10   2       53.50       56.16      3.50 o
   4 -10   2      229.55      226.87      7.04 o
   5 -10   2        0.44        0.08      1.67 o
   6 -10   2       12.05       10.91      2.10 o
   7 -10   2        7.84        7.11      3.58 o
   8 -10   2       75.04       72.54      7.16 o
   9 -10   2        3.21        6.83      3.90 o
  10 -10   2       32.97       25.37      5.20 o
  11 -10   2       32.37       40.98      6.18 o
  -6  -9   2        0.14       -1.53      3.90 o
  -5  -9   2       11.92        8.72      3.56 o
  -4  -9   2       81.74       95.59      6.09 o
  -3  -9   2       14.45       21.31      3.68 o
  -2  -9   2        8.72        6.88      2.96 o
  -1  -9   2      198.31      180.83      7.91 o
   0  -9   2       59.30       54.35      3.29 o
   1  -9   2        0.79        1.89      1.93 o
   2  -9   2       63.40       55.41      3.23 o
   3  -9   2      369.48      374.50     10.38 o
   4  -9   2      818.01      816.54     15.89 o
   5  -9   2      161.27      155.03      4.66 o
   6  -9   2        0.43        0.40      2.36 o
   7  -9   2       22.50       16.56      2.13 o
   8  -9   2       27.09       14.31      4.23 o
   9  -9   2       30.50       32.53      5.20 o
  10  -9   2       25.22       20.49      4.55 o
  11  -9   2        1.96        1.63      3.90 o
  -7  -8   2        3.23        0.98      4.88 o
  -6  -8   2       31.36       27.76      3.89 o
  -5  -8   2       76.86       63.12      4.83 o
  -4  -8   2       57.58       62.11      4.71 o
  -3  -8   2      594.56      574.25     17.11 o
  -2  -8   2       82.69       74.70      4.81 o
  -1  -8   2       33.08       22.84      2.32 o
   0  -8   2       78.54       81.56      3.75 o
   1  -8   2      368.19      343.90      8.87 o
   2  -8   2        0.75        0.83      1.44 o
   3  -8   2        0.10        2.27      1.31 o
   4  -8   2      396.19      385.64      8.30 o
   5  -8   2      187.17      185.54      5.73 o
   6  -8   2      547.12      536.93     12.34 o
   7  -8   2      163.65      151.90      4.98 o
   8  -8   2      402.16      386.12     24.72 o
   9  -8   2       73.64       80.99      6.83 o
  10  -8   2       52.39       58.55      5.85 o
  11  -8   2        2.77        6.83      3.58 o
  12  -8   2        4.75       14.96      4.55 o
  -8  -7   2        0.13       -4.23      4.23 o
  -7  -7   2       83.10       99.53      8.46 o
  -6  -7   2        7.16        4.70      2.87 o
  -5  -7   2        0.85        5.27      2.73 o
  -4  -7   2      194.43      186.73     17.73 o
  -3  -7   2      134.62      120.56      4.10 o
  -2  -7   2      350.70      354.02      8.88 o
  -1  -7   2       68.50       65.85      3.25 o
   0  -7   2      342.26      371.04      9.12 o
   1  -7   2       52.07       53.66      2.80 o
   2  -7   2       31.10       33.47      1.83 o
   3  -7   2       17.82       18.01      1.58 o
   4  -7   2      222.10      218.59      5.21 o
   5  -7   2        0.03       -1.92      1.92 o
   6  -7   2       46.64       42.93      2.04 o
   7  -7   2      198.93      184.06      5.26 o
   8  -7   2       94.85       75.69      8.13 o
   9  -7   2       12.92       13.01      3.58 o
  10  -7   2        0.85       -2.60      2.60 o
  11  -7   2        1.01        2.60      3.25 o
  12  -7   2        2.76        1.30      3.58 o
  -9  -6   2       13.14       14.64      4.88 o
  -8  -6   2        0.01       -0.65      3.58 o
  -7  -6   2        0.45        0.33      3.58 o
  -6  -6   2        0.03        1.55      2.41 o
  -5  -6   2      922.11      879.76     23.57 o
  -4  -6   2      500.20      487.84     14.25 o
  -3  -6   2        4.75        5.28      1.02 o
  -2  -6   2      654.12      631.64     14.01 o
  -1  -6   2     3631.41     3748.41     75.05 o
   0  -6   2      147.09      111.11      3.73 o
   1  -6   2        1.78        0.01      0.88 o
   2  -6   2      482.02      541.33     11.98 o
   3  -6   2        1.77        7.74      1.64 o
   4  -6   2       80.40       85.00      2.65 o
   5  -6   2      335.28      328.68     12.07 o
   6  -6   2        0.01       -0.87      0.87 o
   7  -6   2       11.37        9.50      1.31 o
   8  -6   2      124.06      122.33      7.32 o
   9  -6   2       43.22       40.33      4.23 o
  10  -6   2       45.07       37.08      4.23 o
  11  -6   2        0.50        1.63      2.60 o
  12  -6   2       40.03       48.47      5.20 o
  -9  -5   2       12.08       20.82      4.55 o
  -8  -5   2        4.76        4.88      3.25 o
  -7  -5   2       21.12       14.93      4.88 o
  -6  -5   2        8.09        4.98      4.23 o
  -5  -5   2      265.04      270.52      8.94 o
  -4  -5   2       16.00       16.55      1.81 o
  -3  -5   2      301.90      335.12      7.18 o
  -2  -5   2      117.93      113.91      3.82 o
  -1  -5   2      128.61      127.32      3.80 o
   0  -5   2      433.60      405.65      9.25 o
   1  -5   2     1106.75     1084.97     22.23 o
   2  -5   2       84.78       66.93      2.55 o
   3  -5   2        0.18       -0.84      0.84 o
   4  -5   2      678.68      707.64     11.76 o
   5  -5   2      180.01      195.12      3.93 o
   6  -5   2      472.17      493.13     12.65 o
   7  -5   2       60.89       68.56      5.37 o
   8  -5   2       39.54       35.13      3.58 o
   9  -5   2       42.30       47.49      4.23 o
  10  -5   2       34.68       27.97      3.58 o
  11  -5   2        6.78       10.41      2.93 o
  12  -5   2        2.25       -2.60      2.60 o
 -10  -4   2        0.03       -3.25      3.25 o
  -9  -4   2        3.33       -1.63      2.93 o
  -8  -4   2        0.21       -1.30      2.93 o
  -7  -4   2       74.89       75.11      4.25 o
  -6  -4   2        0.34       -1.14      1.14 o
  -5  -4   2       41.47       45.72      2.49 o
  -4  -4   2        0.18        1.66      0.98 o
  -3  -4   2       47.19       57.93      2.04 o
  -2  -4   2     2022.39     1935.73     30.79 o
  -1  -4   2        2.33        4.56      0.87 o
   0  -4   2       13.48       12.14      1.03 o
   1  -4   2       14.05       11.08      1.23 o
   2  -4   2      160.88      141.58      3.81 o
   3  -4   2     1172.83     1312.36     24.10 o
   4  -4   2     1822.60     1967.45     42.39 o
   5  -4   2       51.24       67.31      4.55 o
   6  -4   2       81.52       76.54      3.73 o
   7  -4   2      377.89      366.73     15.45 o
   8  -4   2      293.35      305.00     19.03 o
   9  -4   2        6.44        7.81      2.28 o
  10  -4   2        0.03        0.33      1.95 o
  11  -4   2       50.93       58.22      4.88 o
  12  -4   2       18.71       24.40      3.58 o
 -10  -3   2       10.88       16.91      3.58 o
  -9  -3   2       59.48       65.38      5.53 o
  -8  -3   2       43.22       50.43      3.25 o
  -7  -3   2      113.92      111.15      3.70 o
  -6  -3   2      281.97      294.16      9.58 o
  -5  -3   2       26.93       25.73      1.35 o
  -4  -3   2      388.56      409.59      9.01 o
  -3  -3   2     1394.01     1542.53     26.88 o
  -2  -3   2      338.90      362.48      5.64 o
  -1  -3   2     1989.82     1973.49     34.09 o
   0  -3   2        2.05        0.22      0.68 o
   1  -3   2        0.00        1.14      0.67 o
   2  -3   2     1077.84     1074.68     21.08 o
   3  -3   2        0.12       -0.65      0.65 o
   4  -3   2     2123.07     2354.06     40.96 o
   5  -3   2      339.37      307.88     10.31 o
   6  -3   2       44.68       44.55      2.50 o
   7  -3   2       72.25       88.84      3.66 o
   8  -3   2      432.36      430.78     24.56 o
   9  -3   2        4.43        1.30      1.95 o
  10  -3   2       14.08       20.49      2.93 o
  11  -3   2        0.18        1.63      2.28 o
  12  -3   2        2.74        3.25      2.60 o
 -11  -2   2        2.20        1.95      2.60 o
 -10  -2   2       20.27       19.84      2.93 o
  -9  -2   2      256.25      270.09      8.60 o
  -8  -2   2        5.01        4.56      1.15 o
  -7  -2   2        8.59        5.49      0.93 o
  -6  -2   2       13.09       11.80      0.87 o
  -5  -2   2     1438.09     1545.96     27.00 o
  -4  -2   2     1138.26     1310.70     22.90 o
  -3  -2   2      189.29      241.02      4.26 o
  -2  -2   2      184.89      232.47      4.07 o
  -1  -2   2     1505.89     1593.35     26.93 o
   0  -2   2       26.56       23.96      1.16 o
   1  -2   2     2957.25     2946.19     55.68 o
   2  -2   2      547.00      539.02     17.08 o
   3  -2   2      742.28      704.63     12.47 o
   4  -2   2        0.34        1.37      1.02 o
   5  -2   2      180.95      187.19      5.52 o
   6  -2   2        1.09        1.77      1.02 o
   7  -2   2       51.25       53.28      2.64 o
   8  -2   2       84.13       81.45      6.83 o
   9  -2   2       90.99       91.40      5.20 o
  10  -2   2       10.89       10.41      2.60 o
  11  -2   2       10.83       13.99      2.93 o
  12  -2   2       17.53       14.64      3.25 o
 -10  -1   2      112.41      126.20      9.11 o
  -9  -1   2       79.93       90.42      7.16 o
  -8  -1   2      319.81      356.17     16.26 o
  -7  -1   2       80.45       77.74      5.85 o
  -6  -1   2      311.71      309.01     13.66 o
  -5  -1   2     2421.97     2422.34     58.22 o
  -4  -1   2        6.28        8.33      1.25 o
  -3  -1   2      920.14      877.47     23.59 o
  -2  -1   2     2204.48     2282.57     31.87 o
  -1  -1   2     3220.44     3328.69     46.86 o
   0  -1   2     4267.04     4129.65     71.97 o
   1  -1   2    16864.21    16293.46    284.33 o
   2  -1   2      360.46      379.00      8.08 o
   3  -1   2       52.87       73.05      3.58 o
   4  -1   2       41.97       61.80      2.53 o
   5  -1   2        0.10        1.14      0.92 o
   6  -1   2     1235.91     1192.57     34.64 o
   7  -1   2      204.81      227.52     14.80 o
   8  -1   2       88.38       87.37     10.08 o
   9  -1   2       12.90       12.69      2.28 o
  10  -1   2       59.15       59.85      4.55 o
  11  -1   2       13.89       11.06      2.93 o
 -11   0   2        0.70        4.88      3.58 o
 -10   0   2       14.48       17.56      4.23 o
  -9   0   2       74.43       79.37      6.83 o
  -8   0   2      100.73      116.24      4.92 o
  -7   0   2      832.53      856.76     33.50 o
  -6   0   2        1.80       -0.65      1.95 o
  -5   0   2      112.74      114.52      4.06 o
  -4   0   2       97.36      124.94      3.20 o
  -3   0   2        4.29        1.30      0.61 o
  -2   0   2     1638.93     1689.04     29.12 o
  -1   0   2     2353.21     2501.41     39.25 o
   0   0   2      359.10      365.13      6.71 o
   1   0   2       46.29       38.84      2.00 o
   2   0   2     1835.16     1748.95     27.07 o
   3   0   2     3114.77     3398.98     58.32 o
   4   0   2     1057.66     1143.84     41.31 o
   5   0   2       45.02       52.23      2.53 o
   6   0   2      472.63      428.22     27.65 o
   7   0   2       80.65       75.88      4.39 o
   8   0   2       96.04      106.12      4.25 o
   9   0   2       63.86       52.69      4.23 o
  10   0   2        0.06       -0.65      2.28 o
  11   0   2        7.76        0.65      2.60 o
 -12   1   2        0.60        2.28      3.90 o
 -11   1   2       49.16       51.07      6.51 o
 -10   1   2      128.00      126.53      9.11 o
  -9   1   2      211.42      223.13     12.36 o
  -8   1   2      136.04      129.99      7.81 o
  -7   1   2      312.68      308.68     12.36 o
  -6   1   2     1447.74     1438.23     33.98 o
  -5   1   2       69.76       71.13      3.90 o
  -4   1   2      268.89      293.72     11.38 o
  -3   1   2      187.64      190.57      4.31 o
  -2   1   2     6247.15     6044.54    104.52 o
  -1   1   2    12432.46    12274.54    160.23 o
   0   1   2     2986.01     3045.67     37.88 o
   1   1   2       55.46       49.66      1.45 o
   2   1   2       77.15       83.51      2.15 o
   3   1   2       51.30       80.81      1.91 o
   4   1   2       28.63       46.93      2.00 o
   5   1   2      160.55      178.52     11.28 o
   6   1   2      325.31      318.58      7.71 o
   7   1   2      402.23      404.35     29.44 o
   8   1   2        0.01        3.25      2.60 o
   9   1   2       77.49       73.19      5.53 o
  10   1   2       29.99       20.82      3.90 o
  11   1   2        0.85       -1.95      2.93 o
 -12   2   2        0.14        4.23      3.90 o
 -11   2   2        6.38        7.16      3.90 o
 -10   2   2      106.26       91.08      7.81 o
  -9   2   2      175.75      185.40      8.78 o
  -8   2   2        1.74       -2.28      2.28 o
  -7   2   2       11.95       12.69      2.60 o
  -6   2   2      116.04      136.26      3.39 o
  -5   2   2       64.24       46.06      1.71 o
  -4   2   2      486.65      480.74     10.26 o
  -3   2   2       71.80       69.45      1.53 o
  -2   2   2      711.27      766.99     14.60 o
  -1   2   2      167.85      141.36      3.17 o
   0   2   2      154.88      167.64      3.21 o
   1   2   2      882.31      828.68     21.10 o
   2   2   2      700.97      703.64     14.89 o
   3   2   2     2115.77     2234.64     39.01 o
   4   2   2        6.51        2.47      1.08 o
   5   2   2        0.23        0.44      0.93 o
   6   2   2       21.87       27.56      1.77 o
   7   2   2       26.82       28.20      2.93 o
   8   2   2       21.30       16.26      3.58 o
   9   2   2        0.04       -2.28      2.93 o
  10   2   2       27.56       30.58      4.55 o
 -12   3   2        0.09        1.95      1.75 o
 -11   3   2        0.00       -1.60      1.79 o
 -10   3   2       36.93       32.85      2.93 o
  -9   3   2        0.27        0.76      1.15 o
  -8   3   2      115.37      100.54      5.13 o
  -7   3   2      632.12      621.55     13.33 o
  -6   3   2      306.19      306.73      7.13 o
  -5   3   2     2932.50     3052.37     63.49 o
  -4   3   2     2769.06     2857.17     44.56 o
  -3   3   2      580.20      725.77     12.92 o
  -2   3   2      838.16      817.04     20.10 o
  -1   3   2      243.22      269.16      6.51 o
   0   3   2       38.41       26.53      1.96 o
   1   3   2      483.48      520.91     11.45 o
   2   3   2      460.93      441.53      8.65 o
   3   3   2      121.17      131.36      3.40 o
   4   3   2      152.01      163.92      7.48 o
   5   3   2      163.72      160.53      9.92 o
   6   3   2       24.94       25.99      1.97 o
   7   3   2      353.51      330.80     14.96 o
   8   3   2       20.48       12.69      3.58 o
   9   3   2        0.70       -2.93      2.93 o
  10   3   2        6.14        6.18      3.58 o
 -12   4   2       55.49       56.06      6.83 o
 -11   4   2        0.75        3.25      2.28 o
 -10   4   2        6.10        7.16      2.28 o
  -9   4   2        1.37        0.98      2.44 o
  -8   4   2      402.77      380.36      9.01 o
  -7   4   2       22.76       18.61      1.75 o
  -6   4   2      651.81      636.92     16.72 o
  -5   4   2       21.18       22.65      1.46 o
  -4   4   2        0.10        0.20      0.68 o
  -3   4   2     1212.30     1261.07     26.22 o
  -2   4   2      107.43       90.27      2.71 o
  -1   4   2     2982.90     3074.70     52.67 o
   0   4   2       60.90       73.03      2.63 o
   1   4   2      136.38      128.61      4.10 o
   2   4   2        2.94        3.01      1.40 o
   3   4   2      280.85      264.93      7.93 o
   4   4   2        2.32        0.91      1.95 o
   5   4   2       18.61       16.26      3.90 o
   6   4   2      125.61      110.27      7.81 o
   7   4   2        1.67        6.83      3.90 o
   8   4   2      129.84      110.27      8.46 o
   9   4   2        2.01       -0.33      3.90 o
 -12   5   2        4.57       -0.98      2.60 o
 -11   5   2       17.06       15.61      3.25 o
 -10   5   2       20.80       19.52      3.25 o
  -9   5   2      191.90      177.32      6.66 o
  -8   5   2       14.58       12.82      4.07 o
  -7   5   2       60.06       57.69      2.97 o
  -6   5   2        4.06        4.53      1.36 o
  -5   5   2      657.38      631.80     13.61 o
  -4   5   2       41.84       48.08      2.44 o
  -3   5   2       28.80       29.78      1.63 o
  -2   5   2      528.67      521.49     10.10 o
  -1   5   2      116.72      171.92      4.91 o
   0   5   2      118.48       90.04      3.11 o
   1   5   2       20.07       17.46      1.56 o
   2   5   2       52.10       53.51      3.18 o
   3   5   2     1327.07     1319.01     34.14 o
   4   5   2     1392.30     1372.64     51.39 o
   5   5   2       15.55       10.73      4.23 o
   6   5   2       37.65       28.95      5.20 o
   7   5   2       17.82       23.09      4.88 o
   8   5   2       18.87       22.44      5.20 o
 -12   6   2        0.03       -1.30      1.94 o
 -11   6   2        8.30        6.18      2.93 o
 -10   6   2       44.46       45.00      5.04 o
  -9   6   2      129.55      121.88      4.55 o
  -8   6   2       95.49       97.50      4.11 o
  -7   6   2      123.76      114.92      4.43 o
  -6   6   2      419.51      388.09     11.84 o
  -5   6   2       36.11       42.70      3.36 o
  -4   6   2      435.27      406.98      8.32 o
  -3   6   2      105.44      110.98      3.44 o
  -2   6   2        0.61       -0.91      1.22 o
  -1   6   2      185.69      179.00      4.77 o
   0   6   2      106.95       90.17      3.31 o
   1   6   2      414.64      415.32      8.81 o
   2   6   2      332.08      337.42     14.00 o
   3   6   2      283.62      242.12      8.96 o
   4   6   2       40.08       27.00      4.88 o
   5   6   2       36.08       30.58      5.20 o
   6   6   2       15.37       10.08      4.23 o
   7   6   2        4.00       -3.90      3.90 o
   8   6   2        2.94        4.88      4.88 o
 -11   7   2        0.24       -1.30      4.39 o
 -10   7   2       11.28       18.04      2.32 o
  -9   7   2       15.04        5.59      2.93 o
  -8   7   2      109.24      102.55      5.37 o
  -7   7   2      132.57      123.56      5.83 o
  -6   7   2        9.75       12.16      2.58 o
  -5   7   2      259.22      233.75      6.93 o
  -4   7   2      155.49      173.49      6.40 o
  -3   7   2      307.62      286.99      6.70 o
  -2   7   2      549.18      549.64     11.19 o
  -1   7   2       17.23       18.57      1.92 o
   0   7   2       52.80       54.26      2.76 o
   1   7   2      432.98      422.93      9.91 o
   2   7   2       17.21       18.66      8.13 o
   3   7   2       63.76       54.32      6.51 o
   4   7   2        0.03        1.95      4.23 o
   5   7   2       24.18       11.71      4.55 o
   6   7   2       38.10       34.15      6.51 o
   7   7   2        0.89       -1.63      4.88 o
 -11   8   2       17.57       19.52      4.55 o
 -10   8   2       25.59       15.17      3.12 o
  -9   8   2        3.07        0.83      2.58 o
  -8   8   2       13.70       16.01      3.05 o
  -7   8   2       14.77       13.87      2.89 o
  -6   8   2        0.60       -2.38      2.46 o
  -5   8   2      918.01      887.83     22.35 o
  -4   8   2       11.12       12.45      1.89 o
  -3   8   2        4.26        1.22      1.44 o
  -2   8   2      460.56      435.74      9.55 o
  -1   8   2      285.95      262.35      6.72 o
   0   8   2        0.37        0.26      1.68 o
   1   8   2        1.30       -0.42      2.17 o
   2   8   2       36.55       37.56      4.25 o
   3   8   2       40.79       44.24      6.18 o
   4   8   2        1.12        3.58      4.55 o
   5   8   2        3.34        0.98      4.55 o
   6   8   2        3.10        1.95      4.88 o
 -11   9   2        0.01       -3.25      3.25 o
 -10   9   2       12.54       13.12      3.36 o
  -9   9   2        8.57        7.42      2.89 o
  -8   9   2       36.23       32.93      4.06 o
  -7   9   2       45.92       50.40      8.29 o
  -6   9   2       20.75       16.76      3.59 o
  -5   9   2       15.37       19.79      3.67 o
  -4   9   2        0.01       -0.17      1.54 o
  -3   9   2        0.19        2.41      1.69 o
  -2   9   2        0.16       -1.75      1.75 o
  -1   9   2      203.94      193.52      5.97 o
   0   9   2      114.73      107.74      5.05 o
   1   9   2       57.63       58.04      5.17 o
   2   9   2        5.25       -1.30      4.23 o
   3   9   2       18.89       14.96      5.20 o
   4   9   2       20.11       20.82      6.18 o
   5   9   2       14.40       14.64      6.18 o
 -10  10   2        5.26        3.22      3.28 o
  -9  10   2        6.04        3.87      3.19 o
  -8  10   2        0.83       -1.23      2.95 o
  -7  10   2       24.39       29.54      4.21 o
  -6  10   2       22.95       24.70      3.83 o
  -5  10   2       16.19       17.41      5.04 o
  -4  10   2      117.06      124.57      6.99 o
  -3  10   2        7.34       -2.25      2.25 o
  -2  10   2       20.67       13.52      2.96 o
  -1  10   2        1.49        2.42      2.39 o
   0  10   2      127.93      131.00      7.70 o
   1  10   2        1.22        4.55      5.20 o
   2  10   2       48.03       39.68      7.16 o
   3  10   2       10.18        9.43      5.85 o
  -9  11   2        0.00        2.32      3.59 o
  -8  11   2       65.79       76.98      9.92 o
  -7  11   2        4.11        8.04      3.75 o
  -6  11   2       77.16       71.89      6.01 o
  -5  11   2       17.99       26.65      4.53 o
  -4  11   2        2.94        0.78      3.25 o
  -3  11   2       22.33       27.98      8.62 o
  -2  11   2       15.00        8.65      7.47 o
  -1  11   2       17.03       16.21      4.60 o
   0  11   2        1.08       -1.95      4.88 o
   1  11   2      123.70      141.82     12.36 o
   2  11   2        4.16       -2.28      5.53 o
  -7  12   2       34.14       38.12      5.23 o
  -6  12   2        5.79        6.46      3.83 o
  -5  12   2       14.61       24.60      6.51 o
  -4  12   2        3.06        5.78      5.85 o
  -3  12   2        8.40        2.76      3.83 o
  -2  12   2        6.77        4.55      6.51 o
  -1  12   2       12.34       11.71      6.51 o
   0 -13   3        0.11       -2.75      3.52 o
   1 -13   3       16.19       15.42      7.81 o
   2 -13   3        3.49        2.43      3.49 o
   3 -13   3        0.79       -2.79      3.90 o
   4 -13   3       78.03       84.90      5.83 o
   5 -13   3        2.89        3.25      2.99 o
   6 -13   3        0.56        2.03      3.42 o
   7 -13   3        8.86       12.69      5.53 o
   8 -13   3       45.26       41.31      7.16 o
  -2 -12   3        4.87        0.00      6.18 o
  -1 -12   3        8.70        7.58      3.59 o
   0 -12   3       33.37       39.56      4.76 o
   1 -12   3        5.85        3.89      3.20 o
   2 -12   3        0.03       -3.06      3.06 o
   3 -12   3       30.27       35.81      3.42 o
   4 -12   3       20.92       29.33      3.66 o
   5 -12   3       79.50       89.36      7.97 o
   6 -12   3       25.07       28.79      4.88 o
   7 -12   3       55.19       66.37      7.32 o
   8 -12   3       49.19       64.74      5.29 o
   9 -12   3       10.46        9.11      3.22 o
  -4 -11   3       13.31       17.04      4.35 o
  -3 -11   3       89.71      106.73     13.34 o
  -2 -11   3        3.53        2.62      3.28 o
  -1 -11   3        8.72        0.51      3.42 o
   0 -11   3       39.68       46.67      6.18 o
   1 -11   3        0.52        0.33      2.03 o
   2 -11   3        1.84        3.16      2.16 o
   3 -11   3        8.25        6.47      2.32 o
   4 -11   3        0.00        1.87      2.13 o
   5 -11   3       25.23       24.44      2.85 o
   6 -11   3      250.54      281.10      9.22 o
   7 -11   3        2.11        4.91      2.50 o
   8 -11   3        3.56        4.23      3.90 o
   9 -11   3        5.84        3.58      3.90 o
  10 -11   3        0.30        3.25      4.23 o
  -5 -10   3        0.32       -2.28      3.12 o
  -4 -10   3       12.51        8.33      3.43 o
  -3 -10   3        3.45        4.97      3.43 o
  -2 -10   3       81.40       83.01      6.18 o
  -1 -10   3       69.80       60.82     13.66 o
   0 -10   3       46.72       40.68      3.27 o
   1 -10   3        9.35        6.76      2.32 o
   2 -10   3      240.63      239.69      7.38 o
   3 -10   3      295.24      311.26      8.80 o
   4 -10   3      226.95      236.75      6.32 o
   5 -10   3       24.07       20.98      2.43 o
   6 -10   3      126.02      136.80      6.16 o
   7 -10   3      181.07      200.39      7.58 o
   8 -10   3        2.63        2.60      3.25 o
   9 -10   3       27.09       18.54      4.55 o
  10 -10   3        3.85        4.55      3.90 o
  11 -10   3        6.53       10.41      4.55 o
  -6  -9   3      102.55      104.54      6.55 o
  -5  -9   3      144.60      171.48      8.27 o
  -4  -9   3       37.39       42.97      4.37 o
  -3  -9   3        6.63        0.65      2.96 o
  -2  -9   3        4.40        6.41      2.81 o
  -1  -9   3      462.58      452.30     11.37 o
   0  -9   3      143.39      159.48      5.73 o
   1  -9   3       61.22       53.87      4.19 o
   2  -9   3      107.86      102.35      4.44 o
   3  -9   3      827.32      792.14     15.49 o
   4  -9   3       53.10       52.73      3.84 o
   5  -9   3       24.15       23.66      2.36 o
   6  -9   3      171.38      160.69      6.33 o
   7  -9   3       27.74       29.81      7.81 o
   8  -9   3       70.60       65.51      4.06 o
   9  -9   3       13.65       16.91      4.23 o
  10  -9   3        5.34        8.78      3.90 o
  11  -9   3        0.76        0.98      3.58 o
  -7  -8   3        0.37       -0.46      2.81 o
  -6  -8   3        0.15       -1.63      2.76 o
  -5  -8   3      180.86      182.33      8.05 o
  -4  -8   3        6.59        4.24      2.87 o
  -3  -8   3       44.71       34.85      3.66 o
  -2  -8   3       14.43       10.99      2.87 o
  -1  -8   3       37.56       35.39      2.63 o
   0  -8   3      651.47      612.22     14.19 o
   1  -8   3        3.78        1.23      1.60 o
   2  -8   3        1.35        1.29      1.24 o
   3  -8   3       77.61       81.17      3.57 o
   4  -8   3       48.03       46.07      2.72 o
   5  -8   3      356.62      335.52      8.48 o
   6  -8   3      623.28      590.50     28.14 o
   7  -8   3      101.50      104.76      4.76 o
   8  -8   3      195.75      192.85      9.92 o
   9  -8   3       22.42       24.40      4.23 o
  10  -8   3        0.69       -2.93      2.93 o
  11  -8   3        5.72        7.81      3.90 o
  -8  -7   3       79.71       94.33      8.13 o
  -7  -7   3       34.93       33.38      3.91 o
  -6  -7   3       66.13       61.65      4.60 o
  -5  -7   3      450.14      454.22     13.91 o
  -4  -7   3      409.31      390.91     13.82 o
  -3  -7   3        2.64        3.21      1.36 o
  -2  -7   3     1672.75     1668.24     34.38 o
  -1  -7   3        0.01       -0.75      1.41 o
   0  -7   3      296.35      323.17      8.25 o
   1  -7   3      825.85      809.07     15.30 o
   2  -7   3      157.04      174.17      5.18 o
   3  -7   3        2.28       -0.10      1.13 o
   4  -7   3        4.20        3.51      1.32 o
   5  -7   3       98.56       99.42      3.64 o
   6  -7   3        2.26        1.62      1.29 o
   7  -7   3      298.92      334.29      9.91 o
   8  -7   3       40.95       49.82      3.58 o
   9  -7   3        0.82       -1.95      2.28 o
  10  -7   3        1.69        2.28      2.60 o
  11  -7   3       22.59       14.96      3.90 o
  12  -7   3        0.01        1.95      2.93 o
  -9  -6   3        2.31       -0.33      3.90 o
  -8  -6   3        5.68        3.90      3.90 o
  -7  -6   3        7.30        8.29      2.76 o
  -6  -6   3       58.59       52.68      4.02 o
  -5  -6   3       17.41       13.93      4.55 o
  -4  -6   3        5.38        4.51      1.30 o
  -3  -6   3      327.10      313.35      7.84 o
  -2  -6   3      548.34      501.95     21.30 o
  -1  -6   3     1802.56     1777.62     36.05 o
   0  -6   3       40.49       50.84      2.15 o
   1  -6   3      119.84      115.49      3.92 o
   2  -6   3        0.14       -0.34      1.03 o
   3  -6   3      261.25      267.56      6.67 o
   4  -6   3      149.12      140.24      4.24 o
   5  -6   3       10.72       13.46      2.11 o
   6  -6   3      163.27      170.96      6.39 o
   7  -6   3       30.00       19.52      3.25 o
   8  -6   3      196.59      173.04      9.43 o
   9  -6   3       10.75        6.18      2.60 o
  10  -6   3        5.92        4.88      2.93 o
  11  -6   3        5.31        3.58      2.93 o
  12  -6   3        0.37       -2.28      2.93 o
  -9  -5   3       23.37       27.00      4.55 o
  -8  -5   3        0.00        2.60      3.25 o
  -7  -5   3       10.94       11.24      2.53 o
  -6  -5   3       20.20       22.21      4.39 o
  -5  -5   3       27.93       28.57      1.76 o
  -4  -5   3      303.57      287.15      6.26 o
  -3  -5   3      108.77      108.63      2.70 o
  -2  -5   3       30.81       29.03      1.93 o
  -1  -5   3        2.25        0.93      1.09 o
   0  -5   3     1119.94     1015.86     21.06 o
   1  -5   3      114.23      114.70      3.61 o
   2  -5   3      200.00      195.80      5.12 o
   3  -5   3        8.10        3.22      1.10 o
   4  -5   3       42.38       61.63      2.69 o
   5  -5   3      120.33       97.10      3.41 o
   6  -5   3       37.18       39.42      3.90 o
   7  -5   3       15.77       13.37      2.03 o
   8  -5   3        0.23        1.30      2.28 o
   9  -5   3      103.77       95.63      6.51 o
  10  -5   3        0.07       -1.95      2.28 o
  11  -5   3       11.35        8.78      3.25 o
  12  -5   3        6.05        4.88      3.25 o
 -10  -4   3       18.59       19.52      3.90 o
  -9  -4   3       35.80       44.56      4.55 o
  -8  -4   3      211.07      219.23     10.73 o
  -7  -4   3        0.02        0.90      1.94 o
  -6  -4   3       40.41       45.72      4.49 o
  -5  -4   3      384.73      410.44      9.25 o
  -4  -4   3        5.19        3.92      0.99 o
  -3  -4   3     1029.49     1141.73     22.69 o
  -2  -4   3      167.59      192.64      4.95 o
  -1  -4   3       74.89       74.76      2.14 o
   0  -4   3      103.20      120.61      3.49 o
   1  -4   3     2246.89     2117.32     42.09 o
   2  -4   3      552.06      546.30     14.72 o
   3  -4   3      360.37      375.01      8.70 o
   4  -4   3       12.77        5.17      1.18 o
   5  -4   3       68.42      109.56      2.81 o
   6  -4   3     1083.24     1115.45     23.97 o
   7  -4   3      101.87       87.85      4.12 o
   8  -4   3       38.87       35.45      3.58 o
   9  -4   3      108.22      107.34      6.51 o
  10  -4   3       31.21       30.58      3.58 o
  11  -4   3        9.61       12.03      3.25 o
  12  -4   3        1.29       -0.33      2.93 o
 -10  -3   3        0.44       -2.60      2.60 o
  -9  -3   3       13.74       11.15      2.34 o
  -8  -3   3       16.90       14.23      2.27 o
  -7  -3   3      214.54      211.67      4.84 o
  -6  -3   3      373.38      365.59     10.24 o
  -5  -3   3        6.17        5.28      0.90 o
  -4  -3   3     1022.23     1000.42     16.27 o
  -3  -3   3       66.14       74.69      2.23 o
  -2  -3   3     2275.23     2216.89     34.34 o
  -1  -3   3      340.03      327.73      6.33 o
   0  -3   3       90.59       69.86      3.12 o
   1  -3   3      430.31      461.25     12.42 o
   2  -3   3     2147.25     2021.60     64.64 o
   3  -3   3      247.82      266.38      6.12 o
   4  -3   3      250.59      233.15      5.16 o
   5  -3   3      610.13      715.65     18.95 o
   6  -3   3       96.72       86.77      3.79 o
   7  -3   3      198.92      180.42      8.29 o
   8  -3   3      621.70      632.11     21.47 o
   9  -3   3       11.04       10.08      2.60 o
  10  -3   3        8.29        4.23      2.28 o
  11  -3   3       56.20       72.86      5.85 o
  12  -3   3       95.65      114.82      7.48 o
 -11  -2   3       22.77       21.47      3.25 o
 -10  -2   3       68.12       82.18      4.21 o
  -9  -2   3      115.87      114.61      8.94 o
  -8  -2   3       46.78       52.10      4.23 o
  -7  -2   3       13.62        9.74      1.25 o
  -6  -2   3      192.35      194.61      4.92 o
  -5  -2   3      198.52      241.72      4.87 o
  -4  -2   3       71.51       89.72      2.26 o
  -3  -2   3     2058.82     2276.30     35.28 o
  -2  -2   3     2175.96     2281.45     35.23 o
  -1  -2   3    32930.26    30902.90    775.72 o
   0  -2   3     2014.22     1988.64     40.38 o
   1  -2   3      312.98      320.89      8.32 o
   2  -2   3     1146.72     1117.15     23.10 o
   3  -2   3     1573.08     1565.17     32.05 o
   4  -2   3     1754.50     1966.11     34.34 o
   5  -2   3        0.87        0.00      1.15 o
   6  -2   3        2.63        3.81      1.25 o
   7  -2   3      309.86      278.11     20.82 o
   8  -2   3      131.37      134.50      5.06 o
   9  -2   3        1.72       -1.95      1.95 o
  10  -2   3        2.04        7.16      2.60 o
  11  -2   3       27.19       30.25      3.90 o
 -11  -1   3        2.68        2.28      3.58 o
 -10  -1   3       24.85       35.13      5.20 o
  -9  -1   3       27.89       24.07      4.23 o
  -8  -1   3       39.17       39.36      4.55 o
  -7  -1   3       63.67       54.32      5.20 o
  -6  -1   3      377.59      388.50     10.84 o
  -5  -1   3        0.55        1.66      1.25 o
  -4  -1   3      247.18      240.86      6.94 o
  -3  -1   3       22.97       26.55      0.99 o
  -2  -1   3      742.15      777.39     11.27 o
  -1  -1   3    24784.61    23092.71    547.99 o
   0  -1   3    18719.30    18522.98    419.91 o
   1  -1   3     3593.26     3653.93     73.62 o
   2  -1   3        0.77        1.95      0.75 o
   3  -1   3      290.62      304.60      5.79 o
   4  -1   3       37.43       79.54      3.22 o
   5  -1   3      504.56      487.91     23.58 o
   6  -1   3      117.05      113.63      7.81 o
   7  -1   3      175.18      179.36      7.32 o
   8  -1   3      207.14      191.58      9.11 o
   9  -1   3      258.59      244.28     11.06 o
  10  -1   3       32.68       29.92      3.58 o
  11  -1   3        5.23        3.25      2.60 o
 -11   0   3       10.19        5.53      3.90 o
 -10   0   3        4.88        4.88      3.58 o
  -9   0   3        0.20        0.49      1.84 o
  -8   0   3      490.66      464.86     13.48 o
  -7   0   3      113.69      105.71      7.48 o
  -6   0   3      482.34      503.42     17.73 o
  -5   0   3      763.38      716.32     19.64 o
  -4   0   3       14.51        9.24      1.08 o
  -3   0   3     1068.96     1038.70     18.12 o
  -2   0   3       86.80       82.94      1.84 o
  -1   0   3     7421.91     7399.06    115.56 o
   0   0   3      136.73      116.83      3.16 o
   1   0   3     2215.49     2005.98     34.99 o
   2   0   3      616.03      645.39     11.66 o
   3   0   3     5863.63     6253.31    107.82 o
   4   0   3      218.15      204.88      5.89 o
   5   0   3      404.65      419.75     16.43 o
   6   0   3        5.25        8.35      2.60 o
   7   0   3      162.17      157.18      5.63 o
   8   0   3       26.46       26.67      3.58 o
   9   0   3       44.33       36.76      3.90 o
  10   0   3       17.13       23.42      3.58 o
  11   0   3        5.11        5.20      2.93 o
 -12   1   3       10.95       15.61      5.20 o
 -11   1   3       51.18       48.79      6.51 o
 -10   1   3       17.59       13.99      4.23 o
  -9   1   3       13.89       18.62      7.48 o
  -8   1   3       19.43       33.71      7.16 o
  -7   1   3      125.13      118.88      5.69 o
  -6   1   3       27.13       34.18      2.64 o
  -5   1   3      222.44      232.22      5.24 o
  -4   1   3       15.65       12.00      0.87 o
  -3   1   3     3386.45     3306.53     57.43 o
  -2   1   3    11312.18    10978.69    224.17 o
  -1   1   3      637.44      567.81      9.43 o
   0   1   3      659.08      656.97     11.99 o
   1   1   3     1180.56     1168.85     18.46 o
   2   1   3       14.79       12.58      1.20 o
   3   1   3      414.54      442.39      7.44 o
   4   1   3       72.73       80.47      2.86 o
   5   1   3        8.56        9.32      1.35 o
   6   1   3      831.69      837.60     32.65 o
   7   1   3       74.30       53.67      4.55 o
   8   1   3      165.14      148.00      8.46 o
   9   1   3        5.10       12.03      3.25 o
  10   1   3        0.25       -2.60      2.60 o
 -12   2   3        3.52        2.28      3.90 o
 -11   2   3        0.54        3.25      3.25 o
 -10   2   3       11.21       12.69      4.23 o
  -9   2   3      546.33      554.96     23.42 o
  -8   2   3       17.99       17.26      1.12 o
  -7   2   3      133.11      124.81      4.19 o
  -6   2   3      810.62      791.36     16.59 o
  -5   2   3      694.42      826.27     14.96 o
  -4   2   3      772.35      756.97     15.90 o
  -3   2   3      504.83      530.71      8.64 o
  -2   2   3     1011.21      950.10     15.42 o
  -1   2   3      979.31     1004.48     21.03 o
   0   2   3     2386.47     2312.82     40.52 o
   1   2   3      133.79      120.12      2.87 o
   2   2   3        1.05        0.30      0.52 o
   3   2   3       19.82       27.30      1.42 o
   4   2   3       66.78       70.57      2.39 o
   5   2   3      275.73      262.82     25.21 o
   6   2   3       12.14        9.37      1.45 o
   7   2   3      358.29      332.04     17.08 o
   8   2   3        4.55        4.55      2.93 o
   9   2   3       43.45       34.80      4.55 o
  10   2   3        2.90        5.53      3.58 o
 -12   3   3       18.81       14.20      2.33 o
 -11   3   3        7.15        6.92      1.97 o
 -10   3   3      207.12      202.76      7.40 o
  -9   3   3       42.81       40.91      4.07 o
  -8   3   3      427.85      421.35      9.63 o
  -7   3   3        7.33        8.34      1.35 o
  -6   3   3       13.51       13.11      1.16 o
  -5   3   3      389.67      382.56     12.66 o
  -4   3   3      625.65      712.76     11.45 o
  -3   3   3     1386.40     1471.05     27.28 o
  -2   3   3       68.83       79.65      4.90 o
  -1   3   3      119.43       94.76      2.80 o
   0   3   3       13.05       10.80      1.31 o
   1   3   3     3106.15     3150.07     63.38 o
   2   3   3      196.52      206.89      5.51 o
   3   3   3       28.43       15.27      2.30 o
   4   3   3       36.79       33.38      2.58 o
   5   3   3        0.68       -0.33      2.93 o
   6   3   3      131.79      122.63      7.81 o
   7   3   3       10.47        6.83      3.58 o
   8   3   3        8.37        3.25      3.58 o
   9   3   3       12.61       17.89      4.23 o
 -12   4   3        1.04       -2.28      2.28 o
 -11   4   3        1.86        0.16      1.47 o
 -10   4   3        1.44       -0.98      3.90 o
  -9   4   3       47.01       50.92      2.63 o
  -8   4   3        4.72        3.49      1.44 o
  -7   4   3      369.48      375.81      9.48 o
  -6   4   3      210.54      219.57      5.93 o
  -5   4   3      205.30      198.82      5.16 o
  -4   4   3      122.48      124.97      3.26 o
  -3   4   3      379.83      349.37      8.38 o
  -2   4   3       66.95       43.10      2.34 o
  -1   4   3     1752.23     1983.96     35.24 o
   0   4   3       46.77       36.84      2.07 o
   1   4   3        0.66       -0.07      1.22 o
   2   4   3       27.89       29.53      2.05 o
   3   4   3      352.99      339.56     10.45 o
   4   4   3      121.67      109.82      5.28 o
   5   4   3       49.00       48.14      5.53 o
   6   4   3      301.24      283.63     13.99 o
   7   4   3      191.00      178.25     10.73 o
   8   4   3       13.21       10.41      3.90 o
   9   4   3        7.15        9.43      4.55 o
 -12   5   3        1.38        1.95      2.93 o
 -11   5   3       12.52       10.73      2.93 o
 -10   5   3       84.82       81.48      7.16 o
  -9   5   3        0.01       -1.30      1.92 o
  -8   5   3      275.10      268.10     10.25 o
  -7   5   3       11.71       11.50      2.41 o
  -6   5   3      659.72      652.70     28.26 o
  -5   5   3        3.02        7.14      0.94 o
  -4   5   3      106.53      110.07      3.96 o
  -3   5   3       12.71       17.82      1.83 o
  -2   5   3      567.46      536.18     12.46 o
  -1   5   3     2929.88     3005.75     61.07 o
   0   5   3       14.30       15.59      1.22 o
   1   5   3       21.97       23.41      2.19 o
   2   5   3        0.53        0.42      1.48 o
   3   5   3        2.66        4.42      2.18 o
   4   5   3        0.01        2.44      2.53 o
   5   5   3       22.30       15.61      4.55 o
   6   5   3       22.81       17.89      4.55 o
   7   5   3      127.85      140.84     10.08 o
   8   5   3       18.50       23.42      5.53 o
 -12   6   3        3.30        3.58      3.25 o
 -11   6   3        3.68        6.51      3.25 o
 -10   6   3       13.02       15.03      2.81 o
  -9   6   3       69.08       64.49      6.99 o
  -8   6   3       28.54       23.32      2.95 o
  -7   6   3       17.12       18.54      2.65 o
  -6   6   3      526.68      488.34     14.48 o
  -5   6   3        0.17        1.03      1.90 o
  -4   6   3        2.50        4.89      1.64 o
  -3   6   3        4.35        3.20      1.71 o
  -2   6   3       78.15       74.31      3.61 o
  -1   6   3       59.41       45.21      2.77 o
   0   6   3       48.40       46.92      3.78 o
   1   6   3      104.74      115.04      4.67 o
   2   6   3      407.16      390.81     10.07 o
   3   6   3       46.83       43.41      7.16 o
   4   6   3       33.93       38.38      5.85 o
   5   6   3        0.02        2.28      3.90 o
   6   6   3       27.84       24.07      5.53 o
   7   6   3       18.05       12.03      5.53 o
 -11   7   3       23.05       27.65      4.55 o
 -10   7   3       55.02       49.12      4.21 o
  -9   7   3        2.13        6.67      2.93 o
  -8   7   3      175.12      164.62      6.99 o
  -7   7   3        1.35       -0.15      2.22 o
  -6   7   3      101.01       93.47      5.37 o
  -5   7   3      852.13      825.21     18.71 o
  -4   7   3      388.30      379.18     10.01 o
  -3   7   3        0.18       -0.53      2.63 o
  -2   7   3      176.79      175.10      5.87 o
  -1   7   3        0.54        0.01      1.83 o
   0   7   3      100.67      104.89      4.65 o
   1   7   3       17.16       11.14      2.24 o
   2   7   3       79.08       71.60      5.69 o
   3   7   3        5.10        4.88      2.99 o
   4   7   3        0.79       -3.90      3.90 o
   5   7   3       94.87       92.38      8.46 o
   6   7   3        7.82        4.23      5.20 o
 -11   8   3       20.38       15.94      4.55 o
 -10   8   3        0.12       -0.26      2.71 o
  -9   8   3        0.40       -2.34      2.34 o
  -8   8   3       69.51       62.65      7.97 o
  -7   8   3       10.75        5.27      2.71 o
  -6   8   3      151.59      148.55      7.12 o
  -5   8   3       54.02       41.82      4.14 o
  -4   8   3       83.47       74.57      4.00 o
  -3   8   3       62.37       68.80      5.64 o
  -2   8   3       90.43       94.44      4.66 o
  -1   8   3       33.52       23.95      2.31 o
   0   8   3       27.33       23.19      2.90 o
   1   8   3       24.16       17.16      4.23 o
   2   8   3        0.01       -2.41      3.25 o
   3   8   3       25.17       23.42      5.85 o
   4   8   3       13.66        8.46      4.88 o
   5   8   3        2.68        2.93      4.55 o
 -10   9   3       19.55       15.27      5.04 o
  -9   9   3        1.16       -2.18      2.76 o
  -8   9   3       17.64       18.34      3.59 o
  -7   9   3       98.26      101.79      7.97 o
  -6   9   3        5.73        2.35      2.95 o
  -5   9   3       51.82       59.30      4.91 o
  -4   9   3       77.09       63.68      6.76 o
  -3   9   3        1.86        2.01      2.32 o
  -2   9   3        1.27       -2.22      2.22 o
  -1   9   3       69.59       62.24      4.03 o
   0   9   3       14.52       16.19      3.89 o
   1   9   3        4.29        1.83      3.33 o
   2   9   3       72.23       70.79      5.63 o
   3   9   3        1.56       -1.95      4.23 o
   4   9   3        8.33        9.76      5.53 o
  -9  10   3        6.67        1.65      3.36 o
  -8  10   3       41.61       38.47      4.76 o
  -7  10   3        0.51       -2.23      3.12 o
  -6  10   3       67.49       70.43     10.57 o
  -5  10   3       18.69       27.24      4.14 o
  -4  10   3        0.64       -1.50      2.71 o
  -3  10   3        4.61        1.25      2.58 o
  -2  10   3        3.25        0.24      2.28 o
  -1  10   3       63.57       69.81      5.97 o
   0  10   3        8.14        6.76      3.98 o
   1  10   3        5.12        6.18      3.89 o
   2  10   3       10.08        9.11      5.53 o
   3  10   3        2.39        3.25      5.53 o
  -8  11   3       11.84       12.54      4.06 o
  -7  11   3        9.90        7.48      3.90 o
  -6  11   3        3.04        6.28      3.59 o
  -5  11   3       40.17       40.20      5.08 o
  -4  11   3        6.98        5.39      3.49 o
  -3  11   3       24.83       33.64      6.83 o
  -2  11   3        0.46       -0.54      3.66 o
  -1  11   3        5.01       -0.03      3.98 o
   0  11   3       64.93       79.32      6.67 o
   1  11   3       27.52       30.58      7.48 o
  -5  12   3       33.92       46.76      6.02 o
  -4  12   3        0.94        0.73      3.73 o
  -3  12   3        0.41       -0.33      6.83 o
   3 -14   4       35.49       31.88      6.51 o
   4 -14   4        0.50       -4.23      4.23 o
   5 -14   4        8.43       17.49      4.02 o
  -1 -13   4        2.59        2.93      3.89 o
   0 -13   4        7.37        4.12      7.48 o
   1 -13   4       38.35       41.94      5.14 o
   2 -13   4       16.84       18.58      4.21 o
   3 -13   4       54.53       61.66      4.43 o
   4 -13   4        0.30       -1.63      2.76 o
   5 -13   4        5.27       11.34      3.43 o
   6 -13   4        5.49       10.43      3.43 o
   7 -13   4       10.54        7.91      3.56 o
   8 -13   4        4.66        1.29      6.99 o
  -3 -12   4        8.59       10.35      4.12 o
  -2 -12   4       10.96       14.53      4.06 o
  -1 -12   4       39.73       38.41      6.67 o
   0 -12   4        0.15       -0.19      3.12 o
   1 -12   4        1.31       -0.99      2.89 o
   2 -12   4        0.51        1.32      2.40 o
   3 -12   4        7.03        4.74      3.19 o
   4 -12   4       98.58      108.44      6.20 o
   5 -12   4       21.46       13.76      2.72 o
   6 -12   4       11.51        9.23      2.48 o
   7 -12   4       43.70       50.36      4.39 o
   8 -12   4       43.57       48.79      6.83 o
   9 -12   4        1.28       -0.98      4.23 o
  -4 -11   4       29.31       37.69      5.85 o
  -3 -11   4        3.79        6.99      4.39 o
  -2 -11   4       13.93       18.80      4.02 o
  -1 -11   4        0.00        3.30      3.20 o
   0 -11   4      300.86      323.01     11.72 o
   1 -11   4        9.00       10.97      2.44 o
   2 -11   4       65.39       59.04      4.41 o
   3 -11   4        3.47        8.72      2.47 o
   4 -11   4       19.74       17.68      2.36 o
   5 -11   4      278.19      291.99      8.48 o
   6 -11   4        0.34        1.35      2.34 o
   7 -11   4        0.23       -1.74      2.76 o
   8 -11   4        1.39        0.00      3.58 o
   9 -11   4        0.06        1.30      3.58 o
  10 -11   4       10.42       21.47      5.20 o
  -5 -10   4        0.67       -0.76      3.05 o
  -4 -10   4        4.47        7.72      3.74 o
  -3 -10   4      288.59      308.43     11.49 o
  -2 -10   4       92.15       89.59      5.86 o
  -1 -10   4      248.33      242.35      9.63 o
   0 -10   4       39.15       32.99      3.06 o
   1 -10   4      154.76      155.87      5.92 o
   2 -10   4       29.22       31.48      2.89 o
   3 -10   4      661.80      661.56     13.63 o
   4 -10   4      364.80      360.20      9.66 o
   5 -10   4        0.04       -0.43      1.71 o
   6 -10   4        4.83        7.17      2.41 o
   7 -10   4       16.32       10.04      2.58 o
   8 -10   4        0.60       -2.45      2.60 o
   9 -10   4        0.08       -1.63      3.25 o
  10 -10   4       59.24       65.05      7.16 o
  11 -10   4       15.80       15.29      5.20 o
  -6  -9   4        2.14        3.79      3.43 o
  -5  -9   4        3.28        2.98      3.10 o
  -4  -9   4       11.39       15.79      3.90 o
  -3  -9   4      100.13       89.67      7.97 o
  -2  -9   4      262.29      285.85     11.06 o
  -1  -9   4      362.82      356.51      9.57 o
   0  -9   4      191.75      194.51      6.30 o
   1  -9   4        4.58        1.51      1.77 o
   2  -9   4       95.75       88.62      3.52 o
   3  -9   4      262.45      259.02      7.48 o
   4  -9   4      503.76      463.78     11.42 o
   5  -9   4       16.27       15.15      2.24 o
   6  -9   4       12.65        9.37      3.58 o
   7  -9   4       76.85       79.40      5.37 o
   8  -9   4       83.37       96.13      8.62 o
   9  -9   4       88.84       80.67      7.48 o
  10  -9   4        4.62       -0.33      3.58 o
  11  -9   4        5.82        8.13      4.23 o
  -7  -8   4        0.57        1.89      3.25 o
  -6  -8   4       86.27       88.55      5.63 o
  -5  -8   4      206.54      202.61      8.62 o
  -4  -8   4       14.04       13.21      4.07 o
  -3  -8   4        7.05        4.33      2.20 o
  -2  -8   4      115.37      112.07      5.97 o
  -1  -8   4      903.41      938.51     20.50 o
   0  -8   4        8.04       11.19      3.63 o
   1  -8   4      145.14      151.51      4.34 o
   2  -8   4       10.85       12.30      1.80 o
   3  -8   4      417.99      418.75     10.17 o
   4  -8   4        0.79       -1.17      1.32 o
   5  -8   4      206.64      211.90      6.18 o
   6  -8   4       42.62       30.11      2.96 o
   7  -8   4       20.53       11.29      2.44 o
   8  -8   4        4.00        6.37      4.23 o
   9  -8   4        4.16        4.23      3.25 o
  10  -8   4       17.22       13.99      4.23 o
  11  -8   4        6.78       14.31      4.23 o
  -8  -7   4       22.16       20.48      3.66 o
  -7  -7   4        0.30        2.79      2.64 o
  -6  -7   4       22.48       18.41      4.39 o
  -5  -7   4        2.20        0.81      6.34 o
  -4  -7   4        5.63        8.73      4.23 o
  -3  -7   4      766.50      729.81     16.32 o
  -2  -7   4       38.14       31.93      4.13 o
  -1  -7   4      559.98      593.91     13.45 o
   0  -7   4      323.49      306.99      6.82 o
   1  -7   4      272.66      252.42      6.87 o
   2  -7   4       52.66       48.41      2.62 o
   3  -7   4        6.18        5.24      1.38 o
   4  -7   4       92.03       97.74      3.67 o
   5  -7   4       46.25       41.61      2.69 o
   6  -7   4      750.37      778.85     20.51 o
   7  -7   4       58.84       56.78      3.66 o
   8  -7   4        2.58       -2.28      2.28 o
   9  -7   4       26.00       23.74      3.90 o
  10  -7   4        2.63        2.93      3.25 o
  11  -7   4       21.67       19.19      4.23 o
  12  -7   4        2.95        3.58      3.58 o
  -9  -6   4       20.95       26.02      5.20 o
  -8  -6   4       34.49       32.51      6.99 o
  -7  -6   4        2.51        1.14      2.30 o
  -6  -6   4       10.44       11.27      2.64 o
  -5  -6   4       40.73       50.64      3.68 o
  -4  -6   4       52.55       59.44      3.05 o
  -3  -6   4       41.26       51.06      2.89 o
  -2  -6   4     1585.43     1583.75     51.07 o
  -1  -6   4      699.71      788.81     16.94 o
   0  -6   4       66.69       89.20      3.42 o
   1  -6   4        1.69        6.44      1.32 o
   2  -6   4        3.67        2.48      1.22 o
   3  -6   4      338.65      353.35      8.36 o
   4  -6   4       11.90       16.69      1.67 o
   5  -6   4       71.66       44.59      8.29 o
   6  -6   4        4.32        0.34      1.32 o
   7  -6   4      276.14      259.89     12.36 o
   8  -6   4        1.57       -1.95      1.95 o
   9  -6   4        7.20        5.85      2.93 o
  10  -6   4        1.13        2.28      2.60 o
  11  -6   4       95.70       98.56      7.48 o
  12  -6   4       48.89       53.99      5.85 o
  -9  -5   4        1.61        1.95      3.58 o
  -8  -5   4       17.94       24.66      5.04 o
  -7  -5   4       26.78       34.84      5.85 o
  -6  -5   4       39.73       34.46      3.10 o
  -5  -5   4      175.42      213.56      6.09 o
  -4  -5   4        2.05        2.19      1.01 o
  -3  -5   4        2.47       -0.10      0.73 o
  -2  -5   4        9.22       15.57      1.60 o
  -1  -5   4      499.71      447.68      8.74 o
   0  -5   4        4.69       11.09      1.37 o
   1  -5   4      526.67      602.20     13.05 o
   2  -5   4       38.12       46.47      2.24 o
   3  -5   4      956.56     1149.12     29.78 o
   4  -5   4      432.46      413.56     11.84 o
   5  -5   4       33.13       43.00      2.31 o
   6  -5   4      241.15      257.15      8.39 o
   7  -5   4       83.37       78.79      4.30 o
   8  -5   4       41.60       42.61      4.23 o
   9  -5   4       13.77       15.29      3.25 o
  10  -5   4        2.18        4.55      2.93 o
  11  -5   4        0.25        0.65      2.93 o
  12  -5   4        6.37        7.81      3.58 o
 -10  -4   4        2.63       -0.33      3.25 o
  -9  -4   4       24.22       23.74      3.90 o
  -8  -4   4        0.07       -2.07      2.07 o
  -7  -4   4       66.99       67.54      4.72 o
  -6  -4   4       17.24       20.19      1.76 o
  -5  -4   4      190.47      201.65     10.58 o
  -4  -4   4      195.24      186.15      6.67 o
  -3  -4   4       70.64       67.29      2.73 o
  -2  -4   4        1.19        0.01      0.67 o
  -1  -4   4        1.93        3.54      0.90 o
   0  -4   4      677.87      593.73     15.98 o
   1  -4   4      617.64      661.38     14.05 o
   2  -4   4      271.56      277.04      8.28 o
   3  -4   4     3547.46     3749.75    126.53 o
   4  -4   4       37.33       54.09      2.87 o
   5  -4   4     1160.31     1339.39     26.57 o
   6  -4   4       11.12       12.71      1.25 o
   7  -4   4      450.93      449.12     20.49 o
   8  -4   4      589.33      531.49     21.47 o
   9  -4   4        5.23        8.13      2.60 o
  10  -4   4        0.48       -1.63      2.28 o
  11  -4   4        2.71        0.65      2.60 o
  12  -4   4        6.48        7.81      3.58 o
 -10  -3   4        0.01        0.65      2.60 o
  -9  -3   4       16.57       16.60      2.65 o
  -8  -3   4      147.59      154.13      4.82 o
  -7  -3   4        8.08        7.05      1.61 o
  -6  -3   4        0.11       -0.87      0.87 o
  -5  -3   4      101.00      110.00      8.75 o
  -4  -3   4       22.31       23.93      1.46 o
  -3  -3   4      858.90      953.40     17.05 o
  -2  -3   4     2220.12     2327.36     33.02 o
  -1  -3   4      895.33      917.33     16.32 o
   0  -3   4      257.75      267.04      6.32 o
   1  -3   4       82.20      120.41      6.83 o
   2  -3   4      168.13      179.09      4.76 o
   3  -3   4        5.21        5.46      1.10 o
   4  -3   4      299.74      284.76      6.82 o
   5  -3   4      211.06      174.87      4.45 o
   6  -3   4      723.93      707.07     22.93 o
   7  -3   4      632.01      660.43     20.33 o
   8  -3   4       13.18       10.41      2.93 o
   9  -3   4        2.54       -1.63      2.28 o
  10  -3   4       31.26       48.47      4.55 o
  11  -3   4       17.08       25.05      3.90 o
 -10  -2   4        0.71       -0.12      2.76 o
  -9  -2   4       45.61       46.32      3.05 o
  -8  -2   4       85.06       87.65      2.62 o
  -7  -2   4       58.97       55.03      3.29 o
  -6  -2   4       11.00        8.11      0.87 o
  -5  -2   4        0.07       -0.56      0.80 o
  -4  -2   4      769.30      780.52     12.68 o
  -3  -2   4     1102.64     1102.53     22.72 o
  -2  -2   4      968.10      946.69     16.31 o
  -1  -2   4      731.16      770.00     16.21 o
   0  -2   4     1664.57     1672.27     41.41 o
   1  -2   4      471.43      447.97     12.19 o
   2  -2   4      250.73      212.86      8.31 o
   3  -2   4     2018.66     1981.61     85.85 o
   4  -2   4      374.57      434.69      9.71 o
   5  -2   4      214.05      256.12      7.82 o
   6  -2   4      233.70      249.61     14.96 o
   7  -2   4      496.36      516.18     26.67 o
   8  -2   4      275.71      281.68     12.36 o
   9  -2   4       42.46       39.03      4.23 o
  10  -2   4        0.40       -0.33      2.60 o
  11  -2   4        3.43        4.88      2.93 o
 -11  -1   4       11.14       10.08      4.55 o
 -10  -1   4       29.97       38.38      5.53 o
  -9  -1   4       45.39       43.59      5.20 o
  -8  -1   4       42.36       44.89      5.20 o
  -7  -1   4      214.00      220.38      8.46 o
  -6  -1   4      816.27      852.02     26.83 o
  -5  -1   4      114.11      106.32      2.52 o
  -4  -1   4       29.59       38.87      2.63 o
  -3  -1   4      721.24      751.92     12.13 o
  -2  -1   4     2357.51     2792.54     49.03 o
  -1  -1   4    15712.63    15983.24    279.95 o
   0  -1   4      126.55      152.23      4.60 o
   1  -1   4      161.65      159.69      8.81 o
   2  -1   4      174.57      157.77      5.91 o
   3  -1   4     2578.47     2725.09     59.72 o
   4  -1   4      358.41      429.90      9.83 o
   5  -1   4       75.60       83.49      3.68 o
   6  -1   4       48.33       56.75      3.22 o
   7  -1   4     1067.41     1048.06     54.16 o
   8  -1   4       38.69       34.48      3.90 o
   9  -1   4       39.17       41.63      4.23 o
  10  -1   4        1.44       -2.28      2.28 o
  11  -1   4        2.37        0.33      2.93 o
 -11   0   4        0.28       -2.28      3.25 o
 -10   0   4      157.23      156.45     10.73 o
  -9   0   4        0.57       -1.94      1.94 o
  -8   0   4      143.65      144.27      6.01 o
  -7   0   4      298.16      268.67     13.34 o
  -6   0   4       36.94       35.78      1.65 o
  -5   0   4      131.66      120.88      2.77 o
  -4   0   4      201.40      245.70      5.87 o
  -3   0   4       71.11       75.56      3.04 o
  -2   0   4     1668.25     1759.34     31.30 o
  -1   0   4     2028.60     1913.66     33.87 o
   0   0   4      235.77      214.33      4.55 o
   1   0   4      328.55      272.26      9.05 o
   2   0   4      621.48      682.20     12.47 o
   3   0   4       34.77       44.09      2.05 o
   4   0   4     1269.04     1294.32     30.14 o
   5   0   4        4.55       12.01      1.38 o
   6   0   4      188.45      191.26     13.66 o
   7   0   4      148.50      136.61      7.81 o
   8   0   4      137.49      126.53      7.48 o
   9   0   4       26.09       20.49      3.58 o
  10   0   4       23.44       30.90      4.23 o
  11   0   4        5.59        2.93      3.25 o
 -12   1   4        0.10       -3.25      3.25 o
 -11   1   4       31.63       39.03      6.18 o
 -10   1   4       50.10       60.50      6.51 o
  -9   1   4      744.71      746.84     20.84 o
  -8   1   4        1.23        0.00      0.86 o
  -7   1   4      147.29      143.89      3.44 o
  -6   1   4        2.16        1.52      1.08 o
  -5   1   4      427.82      416.45      7.06 o
  -4   1   4      306.96      275.77      5.15 o
  -3   1   4     2693.22     2766.29     43.31 o
  -2   1   4      721.83      783.20     12.86 o
  -1   1   4      261.77      236.68      4.48 o
   0   1   4      613.76      574.05     10.73 o
   1   1   4       99.00      121.93      3.03 o
   2   1   4       19.97       17.23      1.21 o
   3   1   4        0.71        9.48      1.78 o
   4   1   4      357.17      352.57     12.15 o
   5   1   4      219.19      225.16      5.78 o
   6   1   4       10.55        6.83      3.25 o
   7   1   4       30.12       17.24      3.25 o
   8   1   4       26.83       18.54      3.58 o
   9   1   4       13.79       11.38      3.58 o
  10   1   4        2.16       -2.93      2.93 o
 -12   2   4       31.83       31.88      6.18 o
 -11   2   4        1.70        0.39      1.48 o
 -10   2   4       16.12       16.93      2.04 o
  -9   2   4      114.01      116.24      3.28 o
  -8   2   4      125.50      124.93      3.39 o
  -7   2   4       39.24       39.34      2.86 o
  -6   2   4      519.99      554.16     12.88 o
  -5   2   4     1073.35     1116.59     22.77 o
  -4   2   4      692.65      677.93     11.31 o
  -3   2   4     1495.77     1502.74     27.18 o
  -2   2   4       68.39       83.34      2.24 o
  -1   2   4      800.32      759.60     14.07 o
   0   2   4       28.93       29.24      1.55 o
   1   2   4      513.13      476.74      9.17 o
   2   2   4        8.68        9.71      0.92 o
   3   2   4       36.09       22.29      1.62 o
   4   2   4      692.95      719.33     13.44 o
   5   2   4      212.31      207.72     11.85 o
   6   2   4       88.41       80.67      6.51 o
   7   2   4      135.83      148.65      9.11 o
   8   2   4       89.24       94.65      7.81 o
   9   2   4        2.06       -0.98      3.25 o
  10   2   4        0.00        0.65      3.25 o
 -12   3   4       22.43       22.12      2.93 o
 -11   3   4       93.01      103.96      5.11 o
 -10   3   4       22.50       26.81      2.34 o
  -9   3   4       92.12       81.56      3.57 o
  -8   3   4       19.66       14.53      1.57 o
  -7   3   4       12.41        7.57      1.37 o
  -6   3   4        7.19        6.49      1.24 o
  -5   3   4      185.15      183.44      6.57 o
  -4   3   4       60.61       65.90      1.82 o
  -3   3   4        6.76        3.26      0.94 o
  -2   3   4     2716.01     2757.73     48.49 o
  -1   3   4     1223.55     1279.65     23.13 o
   0   3   4     1134.76     1143.54     20.77 o
   1   3   4       77.09       72.92      3.05 o
   2   3   4       22.26       24.48      1.91 o
   3   3   4        2.58        4.04      1.42 o
   4   3   4       85.56       93.07      3.53 o
   5   3   4       33.53       24.27      2.73 o
   6   3   4       35.13       27.65      4.55 o
   7   3   4       22.36       17.89      4.23 o
   8   3   4        4.00        6.51      3.90 o
   9   3   4       51.77       54.32      6.18 o
 -12   4   4        3.40        1.63      2.60 o
 -11   4   4        2.94        0.15      1.97 o
 -10   4   4       96.32       99.13      6.38 o
  -9   4   4       22.30       23.45      2.33 o
  -8   4   4      330.49      312.19      9.99 o
  -7   4   4       19.73       20.07      2.41 o
  -6   4   4      193.62      210.32      6.00 o
  -5   4   4       29.49       31.95      1.39 o
  -4   4   4       15.35       12.27      1.43 o
  -3   4   4      170.46      152.80      4.14 o
  -2   4   4      943.63     1004.66     18.70 o
  -1   4   4      553.33      598.84     11.66 o
   0   4   4      363.57      344.32      7.25 o
   1   4   4      356.61      350.67      8.76 o
   2   4   4        1.83        1.53      1.42 o
   3   4   4      165.99      186.38      5.67 o
   4   4   4        8.66       11.74      4.72 o
   5   4   4      345.77      329.82     15.94 o
   6   4   4       14.48       15.61      4.55 o
   7   4   4       21.81       26.35      4.88 o
   8   4   4        8.41        7.81      4.23 o
 -12   5   4        3.91        6.83      3.25 o
 -11   5   4        2.91        2.52      5.20 o
 -10   5   4       17.33       22.46      4.07 o
  -9   5   4      199.20      196.21      8.29 o
  -8   5   4      346.98      355.25     13.99 o
  -7   5   4       37.36       34.92      4.07 o
  -6   5   4        7.87        7.78      2.22 o
  -5   5   4      104.17      111.44      3.99 o
  -4   5   4        0.00       -0.33      1.76 o
  -3   5   4      724.49      698.93     15.77 o
  -2   5   4      942.75      945.73     17.93 o
  -1   5   4      139.78      165.40      4.46 o
   0   5   4      215.22      207.45      5.06 o
   1   5   4      284.82      264.43      7.44 o
   2   5   4        3.11        4.24      1.85 o
   3   5   4      999.82      981.42     26.55 o
   4   5   4        0.22        0.16      2.53 o
   5   5   4        2.67       -3.25      3.25 o
   6   5   4      114.43      118.72      9.43 o
   7   5   4       69.61       77.41      7.48 o
   8   5   4        0.38       -2.28      4.55 o
 -11   6   4       27.73       33.50      4.55 o
 -10   6   4        0.21        0.44      2.41 o
  -9   6   4        9.06       12.06      4.23 o
  -8   6   4        0.07        1.81      2.34 o
  -7   6   4       50.00       46.06      3.83 o
  -6   6   4      137.20      131.16      6.30 o
  -5   6   4      136.85      140.34      4.99 o
  -4   6   4       47.05       42.82      2.86 o
  -3   6   4       88.90       72.52      6.13 o
  -2   6   4      938.78      937.31     18.01 o
  -1   6   4       60.71       69.59      4.37 o
   0   6   4       34.02       29.40      1.90 o
   1   6   4       40.63       39.90      4.11 o
   2   6   4      801.58      795.63     20.25 o
   3   6   4        4.88        3.50      2.87 o
   4   6   4       55.86       50.27      6.99 o
   5   6   4        0.67        3.90      4.23 o
   6   6   4       29.87       21.47      5.53 o
   7   6   4        0.01        0.65      4.88 o
 -11   7   4        1.58       -1.30      3.25 o
 -10   7   4       70.29       76.30      5.14 o
  -9   7   4       36.39       35.44      7.16 o
  -8   7   4       15.86        9.67      3.42 o
  -7   7   4        0.07       -2.41      2.41 o
  -6   7   4       66.19       67.21      6.02 o
  -5   7   4       97.36       90.70      5.60 o
  -4   7   4        4.85        0.98      1.90 o
  -3   7   4       33.04       31.00      2.94 o
  -2   7   4       23.71       19.70      1.93 o
  -1   7   4      249.50      241.97      6.22 o
   0   7   4        2.27        0.99      1.28 o
   1   7   4        0.46       -0.62      2.31 o
   2   7   4        3.44        2.52      2.87 o
   3   7   4        1.37        0.33      2.76 o
   4   7   4        7.73        1.63      4.23 o
   5   7   4       19.15       24.07      5.85 o
   6   7   4        6.59        1.30      5.20 o
 -10   8   4        0.38       -1.44      4.23 o
  -9   8   4       83.95       89.15      5.70 o
  -8   8   4        4.03        0.24      2.65 o
  -7   8   4        0.43       -0.24      2.51 o
  -6   8   4      109.43      104.77      8.13 o
  -5   8   4        1.21        3.48      2.76 o
  -4   8   4       28.03       39.27      3.31 o
  -3   8   4       11.02       12.91      2.02 o
  -2   8   4      266.27      249.21      6.68 o
  -1   8   4      324.74      292.03      7.34 o
   0   8   4      192.79      186.88      6.85 o
   1   8   4       38.00       36.28      4.48 o
   2   8   4       80.56       77.17      5.63 o
   3   8   4        1.03        1.46      3.22 o
   4   8   4       11.59        9.11      5.53 o
   5   8   4       15.54       12.69      5.85 o
 -10   9   4        0.30       -2.02      4.07 o
  -9   9   4        0.73       -1.70      2.76 o
  -8   9   4       83.42       80.38      5.70 o
  -7   9   4        0.57        3.43      3.00 o
  -6   9   4       36.80       28.70      4.06 o
  -5   9   4       10.76       10.73      5.04 o
  -4   9   4       75.98       84.69      6.83 o
  -3   9   4       73.19       75.59      3.71 o
  -2   9   4        6.33        6.81      2.61 o
  -1   9   4        4.35        6.37      2.73 o
   0   9   4        0.22       -2.99      2.99 o
   1   9   4       30.90       36.44      4.83 o
   2   9   4        2.72        5.55      3.79 o
   3   9   4       13.39        9.11      6.18 o
  -9  10   4        7.91        3.08      3.55 o
  -8  10   4        5.74        4.10      3.49 o
  -7  10   4       93.23       98.34      9.60 o
  -6  10   4        3.81        4.57      3.49 o
  -5  10   4        0.02       -3.19      3.19 o
  -4  10   4       36.10       37.37      3.51 o
  -3  10   4        0.59        2.06      3.30 o
  -2  10   4       14.09       13.03      3.15 o
  -1  10   4       99.64      125.94      7.81 o
   0  10   4       17.52        7.78      4.12 o
   1  10   4        0.02        0.94      3.89 o
   2  10   4       90.82      107.34     10.73 o
  -7  11   4       19.92       25.44      7.48 o
  -6  11   4       44.27       41.99      5.46 o
  -5  11   4        0.30        1.04      5.37 o
  -4  11   4       24.17       27.71      4.85 o
  -3  11   4        4.17        5.43      3.59 o
  -2  11   4       20.56       33.18      8.13 o
  -1  11   4        0.56        0.16      4.37 o
   2 -14   5       10.76       13.86      8.62 o
   3 -14   5        0.74       -0.98      4.55 o
   4 -14   5        0.39       -0.98      4.23 o
   5 -14   5       39.63       49.18      5.17 o
  -1 -13   5       23.49       20.03      4.58 o
   0 -13   5        9.87        2.91      3.67 o
   1 -13   5        0.90        2.81      3.59 o
   2 -13   5       10.10       11.79      4.07 o
   3 -13   5        0.94        3.25      2.66 o
   4 -13   5       11.91       15.43      3.56 o
   5 -13   5        2.37       -0.53      2.96 o
   6 -13   5      119.69      129.24      5.86 o
   7 -13   5       47.11       57.39      4.10 o
   8 -13   5       18.50       20.17      5.85 o
  -3 -12   5        3.40        0.22      4.72 o
  -2 -12   5       43.99       44.09      5.28 o
  -1 -12   5       10.36       13.47      4.02 o
   0 -12   5        0.00       -2.81      2.81 o
   1 -12   5        2.01        0.37      5.85 o
   2 -12   5       30.44       30.81      9.49 o
   3 -12   5       72.86       77.00      6.80 o
   4 -12   5        5.54        0.59      1.95 o
   5 -12   5        0.00        0.58      2.19 o
   6 -12   5       47.42       48.70      4.35 o
   7 -12   5       35.41       34.80      3.83 o
   8 -12   5        1.10       -3.58      3.58 o
   9 -12   5        0.01        1.95      3.90 o
  -4 -11   5        2.44        6.03      3.75 o
  -3 -11   5       13.13       11.12      3.79 o
  -2 -11   5       19.46       15.08      3.75 o
  -1 -11   5       10.76       14.80      3.52 o
   0 -11   5        0.08       -5.37      5.37 o
   1 -11   5       24.40       31.57      3.52 o
   2 -11   5        5.78        6.61      2.21 o
   3 -11   5      135.25      130.10      4.79 o
   4 -11   5       15.54       17.67      2.72 o
   5 -11   5        2.98        0.91      4.72 o
   6 -11   5       15.05        8.77      2.73 o
   7 -11   5       20.97       19.90      3.20 o
   8 -11   5       64.92       86.18      5.23 o
   9 -11   5        0.12        0.98      3.58 o
  10 -11   5       29.47       31.88      6.18 o
  -5 -10   5       28.17       30.44      5.04 o
  -4 -10   5      143.72      147.85     13.34 o
  -3 -10   5       42.07       37.81      4.48 o
  -2 -10   5        2.60       -0.55      3.58 o
  -1 -10   5       15.24       13.23      3.43 o
   0 -10   5      124.65      120.06      5.43 o
   1 -10   5        0.08       -2.52      2.52 o
   2 -10   5       80.61       71.73      3.38 o
   3 -10   5        2.76        0.75      2.55 o
   4 -10   5        8.66        6.81      2.43 o
   5 -10   5      161.28      163.11     11.08 o
   6 -10   5        6.63        3.74      2.30 o
   7 -10   5        0.03       -0.43      2.03 o
   8 -10   5        4.03        8.16      2.41 o
   9 -10   5       39.56       38.38      5.85 o
  10 -10   5        1.70        5.53      3.90 o
  -6  -9   5        0.07       -2.26      3.10 o
  -5  -9   5       41.41       38.44      4.55 o
  -4  -9   5      166.34      164.64      7.70 o
  -3  -9   5      121.99      123.57      6.83 o
  -2  -9   5       10.80       12.12      4.07 o
  -1  -9   5       33.64       34.52      2.82 o
   0  -9   5      137.51      130.63      5.87 o
   1  -9   5      626.18      627.92     12.75 o
   2  -9   5      248.33      260.31      7.56 o
   3  -9   5      196.01      196.50      6.29 o
   4  -9   5       86.15       78.90      3.80 o
   5  -9   5      142.97      165.90      5.56 o
   6  -9   5        6.83        0.65      2.03 o
   7  -9   5      652.74      588.47     16.71 o
   8  -9   5      131.67      130.54     11.22 o
   9  -9   5       38.99       38.71      5.53 o
  10  -9   5       21.19       33.83      5.53 o
  11  -9   5        0.06       -2.93      3.25 o
  -7  -8   5       73.89       77.08      6.83 o
  -6  -8   5       50.29       48.05      4.48 o
  -5  -8   5       31.35       37.27      7.97 o
  -4  -8   5       79.08       80.97      5.06 o
  -3  -8   5       31.82       33.52      2.63 o
  -2  -8   5       25.14       26.74      3.58 o
  -1  -8   5      669.24      649.22     14.94 o
   0  -8   5      110.25      115.56      3.80 o
   1  -8   5       56.71       56.32      2.99 o
   2  -8   5      131.22      121.04      4.48 o
   3  -8   5        0.01        0.01      1.38 o
   4  -8   5       66.62       57.62      2.99 o
   5  -8   5        5.59        2.63      1.65 o
   6  -8   5       26.62       30.88      2.96 o
   7  -8   5        7.64        4.59      3.74 o
   8  -8   5       55.66       53.14      7.64 o
   9  -8   5        0.41       -1.94      1.94 o
  10  -8   5        1.32       -1.63      2.93 o
  11  -8   5       16.32       19.84      4.88 o
  -8  -7   5       22.15       18.50      3.56 o
  -7  -7   5        8.61        8.18      3.10 o
  -6  -7   5        1.63       -0.29      2.41 o
  -5  -7   5      118.11      120.37      5.98 o
  -4  -7   5       38.19       39.01      2.68 o
  -3  -7   5      164.43      159.27      5.31 o
  -2  -7   5     1465.97     1450.41     30.37 o
  -1  -7   5      314.62      357.81      9.00 o
   0  -7   5      667.76      681.47     15.25 o
   1  -7   5      106.67       94.77      3.73 o
   2  -7   5       15.44       11.25      1.64 o
   3  -7   5       40.75       42.61      2.43 o
   4  -7   5       39.77       44.52      2.56 o
   5  -7   5      289.46      292.52      7.55 o
   6  -7   5        0.34       -1.84      1.84 o
   7  -7   5      248.80      223.13     11.71 o
   8  -7   5       20.93       21.79      3.90 o
   9  -7   5      100.77       95.30      7.16 o
  10  -7   5       11.79        6.83      3.25 o
  11  -7   5       26.06       38.38      5.20 o
  -9  -6   5       19.18       18.70      5.20 o
  -8  -6   5        8.98        8.48      2.87 o
  -7  -6   5       18.66       18.69      2.99 o
  -6  -6   5      132.11      131.25      5.98 o
  -5  -6   5       34.55       27.64      3.10 o
  -4  -6   5      112.87      111.60      5.76 o
  -3  -6   5      343.44      317.73      6.12 o
  -2  -6   5      268.57      284.33      9.92 o
  -1  -6   5       53.33       59.67      2.39 o
   0  -6   5       20.62       12.57      2.35 o
   1  -6   5      379.94      345.02      8.38 o
   2  -6   5      181.77      185.94      5.37 o
   3  -6   5       35.23       35.40      2.24 o
   4  -6   5       52.88       50.85      5.20 o
   5  -6   5      227.60      247.90      8.04 o
   6  -6   5       77.89       86.05      4.25 o
   7  -6   5       22.19       22.12      3.90 o
   8  -6   5        0.00       -0.33      2.60 o
   9  -6   5        0.29        2.28      2.93 o
  10  -6   5       13.61       16.26      3.90 o
  11  -6   5        0.19       -2.93      2.93 o
  -9  -5   5        6.78        5.47      2.64 o
  -8  -5   5        4.79        5.73      2.60 o
  -7  -5   5      152.64      158.00      6.32 o
  -6  -5   5       17.38       15.72      5.04 o
  -5  -5   5        0.17       -0.15      1.94 o
  -4  -5   5      421.66      435.22     10.94 o
  -3  -5   5       33.18       31.82      1.79 o
  -2  -5   5     1304.00     1353.98     40.22 o
  -1  -5   5      119.36      129.30      4.06 o
   0  -5   5      421.40      448.27     10.19 o
   1  -5   5      236.45      264.78      8.39 o
   2  -5   5        5.43        2.65      2.60 o
   3  -5   5        9.77       14.13      1.94 o
   4  -5   5        0.42       -0.60      1.48 o
   5  -5   5      146.63      144.70      5.28 o
   6  -5   5       61.10       65.02      3.00 o
   7  -5   5      441.10      413.09     17.56 o
   8  -5   5       15.23       12.69      2.93 o
   9  -5   5       56.47       56.27      5.20 o
  10  -5   5       16.90       16.91      3.58 o
  11  -5   5        6.48        4.88      3.25 o
 -10  -4   5      133.32      138.56      8.78 o
  -9  -4   5        1.71        6.20      3.09 o
  -8  -4   5       27.53       23.12      2.64 o
  -7  -4   5        2.05        1.14      1.84 o
  -6  -4   5      270.01      275.25      9.06 o
  -5  -4   5       37.97       42.09      2.29 o
  -4  -4   5       62.60       65.49      2.68 o
  -3  -4   5       36.35       29.88      1.32 o
  -2  -4   5       51.13       46.17      2.18 o
  -1  -4   5      203.07      213.34      4.84 o
   0  -4   5        7.45        6.27      1.22 o
   1  -4   5       40.17       50.45      4.23 o
   2  -4   5      696.56      665.51     17.94 o
   3  -4   5     2219.64     2278.65     63.43 o
   4  -4   5      116.79       99.62      4.25 o
   5  -4   5        1.80        1.85      1.17 o
   6  -4   5      486.94      529.32     18.65 o
   7  -4   5      393.73      387.07     16.59 o
   8  -4   5        3.84        3.25      2.60 o
   9  -4   5        0.63       -1.30      2.28 o
  10  -4   5       11.38       11.06      3.25 o
  11  -4   5        0.84        1.63      2.93 o
 -10  -3   5       47.87       55.30      4.55 o
  -9  -3   5      122.66      132.71      7.16 o
  -8  -3   5       29.13       27.17      2.22 o
  -7  -3   5       24.57       25.52      2.11 o
  -6  -3   5        0.82        2.28      1.10 o
  -5  -3   5      960.63      994.83     22.50 o
  -4  -3   5      283.77      259.71      6.85 o
  -3  -3   5     1622.26     1692.27     29.67 o
  -2  -3   5        7.34       13.89      1.68 o
  -1  -3   5       11.04        4.61      0.88 o
   0  -3   5      574.02      493.26     13.45 o
   1  -3   5      200.94      172.94      5.63 o
   2  -3   5       91.06      105.97      8.78 o
   3  -3   5       36.31       34.23      2.30 o
   4  -3   5      207.09      239.97     15.94 o
   5  -3   5      503.22      532.42     20.48 o
   6  -3   5      218.06      247.16     16.43 o
   7  -3   5       10.83       13.34      3.25 o
   8  -3   5        3.68        6.83      2.60 o
   9  -3   5       47.34       51.07      4.88 o
  10  -3   5        5.68       10.73      3.25 o
  11  -3   5       14.02       21.47      3.90 o
 -11  -2   5        4.24        5.10      5.20 o
 -10  -2   5       17.02       18.35      2.33 o
  -9  -2   5       64.88       76.58      3.89 o
  -8  -2   5       68.19       67.82      2.39 o
  -7  -2   5        5.56        4.82      1.22 o
  -6  -2   5      354.42      355.99      7.10 o
  -5  -2   5      347.48      362.83      7.16 o
  -4  -2   5      485.68      452.17      8.87 o
  -3  -2   5      423.50      474.64      8.96 o
  -2  -2   5     2158.82     2290.17     35.55 o
  -1  -2   5     2404.79     2618.36     94.82 o
   0  -2   5        0.08       -0.98      1.02 o
   1  -2   5     1558.28     1584.37     40.13 o
   2  -2   5      246.25      223.33      8.94 o
   3  -2   5      613.67      745.83     24.68 o
   4  -2   5       53.91       60.00      2.50 o
   5  -2   5     1164.69     1189.80     27.61 o
   6  -2   5       55.51       46.30      7.32 o
   7  -2   5      340.23      306.08     13.66 o
   8  -2   5       71.13       76.44      5.85 o
   9  -2   5       35.86       41.63      4.55 o
  10  -2   5       35.62       36.43      4.55 o
  11  -2   5       18.90       24.72      4.23 o
 -11  -1   5        1.11       -1.63      3.90 o
 -10  -1   5        0.65        0.98      3.90 o
  -9  -1   5        0.00        0.50      1.30 o
  -8  -1   5      418.06      444.04      8.68 o
  -7  -1   5      259.98      252.70      5.31 o
  -6  -1   5      325.02      321.17      6.39 o
  -5  -1   5        5.32        3.19      0.76 o
  -4  -1   5       49.89       36.72      1.42 o
  -3  -1   5       27.23       39.74      2.13 o
  -2  -1   5     1595.07     1618.23     33.36 o
  -1  -1   5        6.79        6.35      1.05 o
   0  -1   5       99.07       74.46      6.67 o
   1  -1   5     1062.67     1038.33     26.79 o
   2  -1   5      431.87      443.11     12.30 o
   3  -1   5        1.10        1.70      0.93 o
   4  -1   5        1.20        1.78      0.93 o
   5  -1   5       63.43       50.69      2.13 o
   6  -1   5      218.90      222.87     25.53 o
   7  -1   5       61.32       52.04      4.88 o
   8  -1   5        1.04        1.95      2.60 o
   9  -1   5        0.18        1.95      2.93 o
  10  -1   5        0.32       -2.60      2.93 o
  11  -1   5       22.10       24.40      4.23 o
 -11   0   5       44.26       43.26      6.51 o
 -10   0   5       31.57       39.36      5.85 o
  -9   0   5       16.32       17.01      1.24 o
  -8   0   5        3.48        2.72      1.00 o
  -7   0   5      237.93      250.20      5.19 o
  -6   0   5      156.70      148.75      3.45 o
  -5   0   5       24.81       19.21      1.11 o
  -4   0   5       34.34       28.38      1.81 o
  -3   0   5      537.35      581.30      9.85 o
  -2   0   5     1987.23     2001.94     31.88 o
  -1   0   5        0.13        4.63      1.78 o
   0   0   5        7.25        1.49      1.08 o
   1   0   5     2559.56     2666.63     53.80 o
   2   0   5        2.27       -0.94      0.94 o
   3   0   5      245.82      328.22      6.73 o
   4   0   5        6.64        7.39      1.07 o
   5   0   5      237.65      239.17      8.99 o
   6   0   5      400.26      386.42     16.59 o
   7   0   5      129.76      141.82      8.13 o
   8   0   5        4.46        6.18      2.93 o
   9   0   5       38.56       47.81      5.20 o
  10   0   5       12.30        9.76      3.58 o
 -11   1   5        8.79        9.10      2.04 o
 -10   1   5        7.26        6.12      2.01 o
  -9   1   5        1.40        0.73      1.33 o
  -8   1   5       27.18       32.35      3.85 o
  -7   1   5       26.43       23.56      1.44 o
  -6   1   5      136.93      142.04      3.00 o
  -5   1   5       14.02       11.44      0.88 o
  -4   1   5      257.35      247.29      5.82 o
  -3   1   5      468.86      458.98      8.98 o
  -2   1   5       84.81       80.45      2.24 o
  -1   1   5     1086.20      985.40     16.06 o
   0   1   5      108.66      110.96      3.53 o
   1   1   5       58.77       84.02      2.54 o
   2   1   5       29.11       31.48      1.93 o
   3   1   5      147.11      162.08      4.55 o
   4   1   5       66.75       66.24      2.77 o
   5   1   5       56.81       76.46      5.21 o
   6   1   5       81.01       60.50      5.53 o
   7   1   5        0.91       -0.33      2.93 o
   8   1   5       30.89       30.25      4.55 o
   9   1   5        6.46        8.78      3.58 o
  10   1   5       10.42        8.46      3.90 o
 -12   2   5        0.57        0.33      2.28 o
 -11   2   5        7.20        7.16      2.04 o
 -10   2   5        7.84        8.90      1.75 o
  -9   2   5       83.60       85.55      3.62 o
  -8   2   5       30.95       27.62      2.16 o
  -7   2   5      441.93      406.12     12.58 o
  -6   2   5       62.91       60.12      2.93 o
  -5   2   5      864.05      903.45     14.70 o
  -4   2   5     2054.93     2036.39     44.36 o
  -3   2   5      100.26      137.24      7.44 o
  -2   2   5      260.77      255.71      5.61 o
  -1   2   5       64.61       74.95      2.55 o
   0   2   5      223.42      195.15      4.93 o
   1   2   5      101.66       87.07      2.71 o
   2   2   5      150.55      163.54      3.93 o
   3   2   5       53.59       55.85      2.07 o
   4   2   5      466.99      430.70     10.00 o
   5   2   5      236.83      234.07      7.87 o
   6   2   5      274.01      267.37     13.34 o
   7   2   5      280.09      230.94     12.36 o
   8   2   5        5.87       11.38      3.90 o
   9   2   5        0.01       -1.30      3.25 o
 -12   3   5        8.72        8.78      2.93 o
 -11   3   5        1.46        4.23      2.04 o
 -10   3   5        4.09        0.29      1.69 o
  -9   3   5        9.31        8.34      1.89 o
  -8   3   5      103.05      101.08      4.11 o
  -7   3   5       39.85       33.56      2.07 o
  -6   3   5      102.35       99.66      5.16 o
  -5   3   5        0.05        0.25      0.73 o
  -4   3   5      173.70      189.03      4.16 o
  -3   3   5       48.75       48.36      2.09 o
  -2   3   5      251.83      199.31      4.87 o
  -1   3   5       19.40       33.35      1.80 o
   0   3   5       49.21       52.92      3.70 o
   1   3   5      701.11      687.40     15.39 o
   2   3   5      167.61      165.59      5.12 o
   3   3   5      608.41      576.28     13.13 o
   4   3   5       13.44        9.92      2.53 o
   5   3   5        0.31       -1.32      2.18 o
   6   3   5       14.44        9.43      4.23 o
   7   3   5      224.11      232.89     13.01 o
   8   3   5       37.21       35.13      5.53 o
   9   3   5        3.64       -0.65      3.90 o
 -11   4   5       10.07        9.42      2.51 o
 -10   4   5      127.14      128.83      5.51 o
  -9   4   5        2.24        2.94      1.85 o
  -8   4   5       47.03       42.36      3.08 o
  -7   4   5      453.16      436.66     11.23 o
  -6   4   5       18.30       14.26      2.00 o
  -5   4   5       76.48       64.33      2.10 o
  -4   4   5      207.89      220.66      5.39 o
  -3   4   5      473.51      479.66      9.88 o
  -2   4   5      112.81      115.48      3.71 o
  -1   4   5      976.09      897.24     16.95 o
   0   4   5      534.30      521.82     12.33 o
   1   4   5      300.72      290.50      7.82 o
   2   4   5       59.38       52.30      2.97 o
   3   4   5      267.08      255.62     13.56 o
   4   4   5      111.27      117.27      7.32 o
   5   4   5       19.26       21.45      3.10 o
   6   4   5        0.03       -2.60      3.90 o
   7   4   5        0.45       -3.90      3.90 o
   8   4   5       61.96       81.97      7.81 o
 -11   5   5       11.76       15.61      3.58 o
 -10   5   5        2.26        3.92      2.15 o
  -9   5   5      120.58      120.90      4.92 o
  -8   5   5        0.05        2.22      2.62 o
  -7   5   5        1.75        1.85      1.74 o
  -6   5   5       32.17       33.20      2.63 o
  -5   5   5       34.76       27.87      1.95 o
  -4   5   5      161.91      164.62      4.62 o
  -3   5   5        3.31        3.97      1.45 o
  -2   5   5       90.85       80.23      3.13 o
  -1   5   5      154.44      166.23      4.93 o
   0   5   5     1169.92     1082.82     23.66 o
   1   5   5        6.94        7.27      2.56 o
   2   5   5      237.63      222.91      6.93 o
   3   5   5      639.20      590.09     18.87 o
   4   5   5       41.83       45.55      4.02 o
   5   5   5      106.18      111.53      9.27 o
   6   5   5       24.04       30.58      5.85 o
   7   5   5       64.82       73.84      8.13 o
 -11   6   5        2.53       -0.65      3.25 o
 -10   6   5        5.84        5.12      2.93 o
  -9   6   5       13.95       14.03      2.47 o
  -8   6   5       47.32       53.74      3.59 o
  -7   6   5       52.01       59.30      4.19 o
  -6   6   5       43.09       41.12      3.08 o
  -5   6   5       96.20       95.40      5.34 o
  -4   6   5      145.71      129.59      4.41 o
  -3   6   5      810.92      768.20     17.65 o
  -2   6   5       22.97       23.23      2.06 o
  -1   6   5        4.57        1.88      1.38 o
   0   6   5       87.13       78.09      4.53 o
   1   6   5      250.60      247.13      7.69 o
   2   6   5        0.41        0.73      2.87 o
   3   6   5       15.93       19.35      3.45 o
   4   6   5       11.51       17.33      7.48 o
   5   6   5        2.51        5.53      4.88 o
   6   6   5      100.93      115.80     10.08 o
 -11   7   5       50.17       50.23      4.68 o
 -10   7   5        7.37        4.73      3.09 o
  -9   7   5        8.27        6.38      2.32 o
  -8   7   5       38.32       36.48      4.77 o
  -7   7   5        4.83        2.61      1.96 o
  -6   7   5      364.19      333.60      9.63 o
  -5   7   5       91.53       99.48      4.67 o
  -4   7   5       55.28       54.37      2.96 o
  -3   7   5       59.36       52.53      3.05 o
  -2   7   5      464.58      460.93     10.26 o
  -1   7   5       18.27       18.13      2.01 o
   0   7   5       86.95      100.56      5.74 o
   1   7   5        1.70       -1.25      2.96 o
   2   7   5      119.36      116.90      6.78 o
   3   7   5       19.94       28.45      4.02 o
   4   7   5       36.05       41.32      8.78 o
   5   7   5       13.82        8.13      5.53 o
 -10   8   5       56.63       61.70      5.23 o
  -9   8   5        8.59        7.73      2.66 o
  -8   8   5        1.66       -2.13      2.13 o
  -7   8   5        0.07       -1.19      2.13 o
  -6   8   5      200.86      201.01      7.13 o
  -5   8   5       24.95       23.73      2.86 o
  -4   8   5       15.71       19.15      2.67 o
  -3   8   5        0.73       -1.22      1.81 o
  -2   8   5        0.16       -1.04      1.61 o
  -1   8   5      264.96      265.98      8.81 o
   0   8   5       15.83       13.68      2.79 o
   1   8   5       27.66       28.78      4.48 o
   2   8   5        2.69        3.90      5.04 o
   3   8   5       32.89       31.56      4.60 o
   4   8   5        0.27        2.93      5.53 o
  -9   9   5       25.99       21.25      4.14 o
  -8   9   5       22.02       24.26      5.10 o
  -7   9   5        4.46        2.63      2.42 o
  -6   9   5       26.12       21.61      3.12 o
  -5   9   5       30.87       34.52      3.35 o
  -4   9   5       53.04       49.07      3.71 o
  -3   9   5       27.67       32.97      3.80 o
  -2   9   5        0.06       -2.48      2.48 o
  -1   9   5        0.24       -1.80      2.51 o
   0   9   5       41.27       49.20      5.51 o
   1   9   5       51.17       50.90      8.94 o
   2   9   5        8.50        1.11      6.99 o
   3   9   5       22.72       23.04      7.81 o
  -8  10   5        5.30        0.89      4.16 o
  -7  10   5       51.86       56.29      5.06 o
  -6  10   5       13.05       15.46      4.21 o
  -5  10   5        1.10        3.66      2.45 o
  -4  10   5       28.57       34.50      5.00 o
  -3  10   5       10.27        9.15      3.90 o
  -2  10   5       39.49       43.56      4.30 o
  -1  10   5        0.16        0.16      4.14 o
   0  10   5       25.30       18.13      9.76 o
   1  10   5       40.66       44.83      7.16 o
  -5  11   5        0.67       -0.60      3.67 o
  -4  11   5       12.64       18.80      4.85 o
  -3  11   5        2.58       10.65      4.72 o
   2 -14   6       14.46       12.44      4.45 o
   3 -14   6        0.11       -3.90      3.90 o
   4 -14   6       24.73       29.60      6.51 o
   5 -14   6        1.53       -1.52      3.10 o
  -1 -13   6        4.62        4.88      3.75 o
   0 -13   6        0.05       -3.36      3.36 o
   1 -13   6        1.47       -2.88      3.58 o
   2 -13   6        0.83       -2.07      3.28 o
   3 -13   6       38.41       44.50      4.74 o
   4 -13   6        1.16       -1.63      2.76 o
   5 -13   6       41.64       54.14      4.05 o
   6 -13   6        0.34        3.06      3.10 o
   7 -13   6        5.22        6.74      3.12 o
   8 -13   6        2.49        2.60      4.88 o
  -3 -12   6       48.57       58.85      5.86 o
  -2 -12   6       13.87        7.33      3.89 o
  -1 -12   6        2.16        2.88      3.43 o
   0 -12   6       18.07       14.09      4.07 o
   1 -12   6       15.26       19.94      3.89 o
   2 -12   6        0.54        1.61      2.25 o
   3 -12   6        3.90        3.70      2.11 o
   4 -12   6        4.33        0.00      1.92 o
   5 -12   6       62.64       59.86      8.94 o
   6 -12   6       40.81       37.06      5.85 o
   7 -12   6        6.13        0.72      2.73 o
   8 -12   6        8.28        4.97      5.85 o
   9 -12   6        6.63        9.11      4.88 o
  -4 -11   6        2.08       -2.73      5.85 o
  -3 -11   6        1.26        2.77      3.28 o
  -2 -11   6       94.30      108.36      6.66 o
  -1 -11   6        5.11        6.37      3.12 o
   0 -11   6        1.59       -0.41      2.65 o
   1 -11   6        2.34       -0.82      1.96 o
   2 -11   6        2.04        0.22      1.83 o
   3 -11   6       92.70      100.46      4.88 o
   4 -11   6        0.21       -1.76      2.87 o
   5 -11   6       25.26       26.66      3.43 o
   6 -11   6       15.80       20.05      3.33 o
   7 -11   6       21.35       22.96      4.72 o
   8 -11   6       15.43       14.50      2.96 o
   9 -11   6        3.68        6.83      4.23 o
  10 -11   6        0.56        5.20      4.55 o
  -5 -10   6        0.05       -0.86      3.20 o
  -4 -10   6       31.26       33.36      5.20 o
  -3 -10   6        0.11       -2.41      2.41 o
  -2 -10   6      112.66      128.70     11.22 o
  -1 -10   6       73.57       85.53      5.60 o
   0 -10   6       12.47       11.51      2.42 o
   1 -10   6      101.97       99.05      3.98 o
   2 -10   6      501.67      518.84     12.99 o
   3 -10   6        0.57       -1.86      1.86 o
   4 -10   6      306.14      303.97      8.67 o
   5 -10   6      121.33      117.03      4.99 o
   6 -10   6       14.32        7.79      2.60 o
   7 -10   6      104.18      100.06     10.90 o
   8 -10   6        8.81        7.74      4.55 o
   9 -10   6       37.82       37.41      5.85 o
  10 -10   6       24.47       30.25      5.53 o
  -6  -9   6        8.42        9.91      6.67 o
  -5  -9   6       40.64       52.98      4.83 o
  -4  -9   6        2.98        2.39      2.93 o
  -3  -9   6       52.73       51.74      5.37 o
  -2  -9   6        4.04        1.34      2.58 o
  -1  -9   6       60.31       56.96      4.48 o
   0  -9   6      299.24      293.55      7.14 o
   1  -9   6       24.55       27.39      2.70 o
   2  -9   6      270.61      262.26      7.62 o
   3  -9   6      190.60      182.51      6.10 o
   4  -9   6      326.49      360.24      9.49 o
   5  -9   6        0.97       -0.08      1.86 o
   6  -9   6       12.11       10.53      2.41 o
   7  -9   6        0.05       -1.15      6.34 o
   8  -9   6       26.40       31.06      3.43 o
   9  -9   6        5.48        5.80      2.64 o
  10  -9   6        0.01       -3.25      3.25 o
  11  -9   6        9.76       13.66      4.55 o
  -7  -8   6       33.36       33.64      4.25 o
  -6  -8   6       12.42       12.48      3.33 o
  -5  -8   6       56.04       55.92      4.60 o
  -4  -8   6       41.23       43.29      4.72 o
  -3  -8   6       71.01       74.77      4.71 o
  -2  -8   6      627.17      615.99     17.69 o
  -1  -8   6       58.95       47.10      7.34 o
   0  -8   6      341.20      302.94      8.18 o
   1  -8   6      233.55      231.23      9.73 o
   2  -8   6        0.33        0.64      1.47 o
   3  -8   6       53.26       57.45      3.18 o
   4  -8   6       32.60       35.42      2.62 o
   5  -8   6       85.81       96.40      4.18 o
   6  -8   6      191.42      208.05      7.68 o
   7  -8   6      288.60      321.77     13.34 o
   8  -8   6        1.82       -2.60      2.60 o
   9  -8   6        0.68       -1.30      2.93 o
  10  -8   6       26.99       22.12      4.88 o
  11  -8   6        7.78        6.83      3.90 o
  -8  -7   6       50.30       64.34     10.41 o
  -7  -7   6      142.32      155.62     18.05 o
  -6  -7   6      173.97      167.32     12.52 o
  -5  -7   6       11.76       13.60      2.87 o
  -4  -7   6        0.00       -2.10      2.10 o
  -3  -7   6      122.24      115.69      6.51 o
  -2  -7   6      225.34      239.29      6.79 o
  -1  -7   6      649.74      656.54     12.80 o
   0  -7   6        4.59        1.12      1.44 o
   1  -7   6      143.86      142.93      4.69 o
   2  -7   6        1.56        3.24      1.41 o
   3  -7   6      149.50      159.98      5.12 o
   4  -7   6       57.10       56.87      2.99 o
   5  -7   6       83.84       82.63      4.60 o
   6  -7   6      259.11      275.83     13.66 o
   7  -7   6       15.39       10.73      3.58 o
   8  -7   6       30.92       26.35      4.23 o
   9  -7   6       26.14       16.91      3.90 o
  10  -7   6        8.47       11.38      3.90 o
  11  -7   6       15.87       10.41      3.90 o
  -9  -6   6       68.40       67.39      4.71 o
  -8  -6   6        2.22       -0.09      2.76 o
  -7  -6   6        0.89        1.84      2.41 o
  -6  -6   6       29.09       22.45      2.99 o
  -5  -6   6       60.67       61.02      6.67 o
  -4  -6   6      291.58      286.56      9.31 o
  -3  -6   6        5.68        5.09      1.45 o
  -2  -6   6      208.02      176.23     10.66 o
  -1  -6   6      114.16      115.53      4.43 o
   0  -6   6      134.22      124.71      5.57 o
   1  -6   6       84.89       80.30      5.82 o
   2  -6   6       71.17       57.72      3.64 o
   3  -6   6      369.71      357.02     11.04 o
   4  -6   6      357.88      321.87     10.00 o
   5  -6   6      248.21      230.30     14.31 o
   6  -6   6       60.02       61.14      3.66 o
   7  -6   6       46.12       50.09      5.20 o
   8  -6   6       89.35       87.50      6.83 o
   9  -6   6       12.50       18.87      3.90 o
  10  -6   6        3.61        7.48      3.25 o
  11  -6   6        0.14       -2.28      3.25 o
  -9  -5   6        0.83       -2.18      2.18 o
  -8  -5   6      137.00      154.47      9.76 o
  -7  -5   6       13.12        8.57      2.76 o
  -6  -5   6       43.73       37.36      3.22 o
  -5  -5   6      220.98      202.39      7.13 o
  -4  -5   6       93.56      109.63      4.00 o
  -3  -5   6      160.63      149.92      5.17 o
  -2  -5   6        5.42        2.82      1.25 o
  -1  -5   6        5.61        2.20      1.21 o
   0  -5   6      640.85      610.32     13.37 o
   1  -5   6     2060.78     1994.57     50.71 o
   2  -5   6     1109.64     1175.69     30.70 o
   3  -5   6      183.70      193.57      6.90 o
   4  -5   6       33.12       49.55      3.10 o
   5  -5   6      520.43      298.60     12.69 o
   6  -5   6       36.53       27.13      2.50 o
   7  -5   6      561.03      543.20     22.44 o
   8  -5   6       10.12        5.20      2.93 o
   9  -5   6        4.01        0.65      2.93 o
  10  -5   6        4.35        6.51      3.25 o
  11  -5   6       21.52       19.84      4.23 o
 -10  -4   6       61.84       63.75      5.85 o
  -9  -4   6       30.10       30.72      3.42 o
  -8  -4   6       13.17       18.72      5.37 o
  -7  -4   6      131.69      136.90      5.40 o
  -6  -4   6        3.47        0.63      1.71 o
  -5  -4   6       32.09       24.00      2.93 o
  -4  -4   6      105.66      122.68      5.23 o
  -3  -4   6       36.95       38.31      1.57 o
  -2  -4   6     1626.29     1570.18     44.49 o
  -1  -4   6      997.23     1021.99     21.25 o
   0  -4   6       47.30       46.21      2.76 o
   1  -4   6      750.87      758.50     20.35 o
   2  -4   6       25.30       24.69      2.28 o
   3  -4   6       93.23       87.70      4.23 o
   4  -4   6       15.79       22.22      2.18 o
   5  -4   6      179.20      179.06      6.32 o
   6  -4   6      150.11      162.20      9.56 o
   7  -4   6       23.43       14.96      3.58 o
   8  -4   6        0.93        3.58      2.93 o
   9  -4   6        1.05        2.60      2.93 o
  10  -4   6        0.04        2.93      2.93 o
  11  -4   6       74.29       88.47      7.48 o
 -10  -3   6        0.04        0.65      2.60 o
  -9  -3   6       17.66       16.06      2.41 o
  -8  -3   6       17.26       13.63      2.18 o
  -7  -3   6        4.20        4.07      1.61 o
  -6  -3   6        4.61        3.91      3.07 o
  -5  -3   6       34.37       44.44      2.19 o
  -4  -3   6      103.10      108.80      4.79 o
  -3  -3   6     1062.47     1106.46     21.51 o
  -2  -3   6     4676.77     4820.44    138.30 o
  -1  -3   6     1759.65     1850.76     46.80 o
   0  -3   6     1812.68     1844.33     55.62 o
   1  -3   6       60.00       74.19      3.79 o
   2  -3   6     1268.21     1175.27     30.47 o
   3  -3   6     1089.48     1128.38     29.32 o
   4  -3   6        7.64        5.69      1.61 o
   5  -3   6      586.85      592.13     19.98 o
   6  -3   6        0.01        1.46      1.84 o
   7  -3   6      539.95      517.83     21.47 o
   8  -3   6       63.42       63.43      5.53 o
   9  -3   6        1.63        2.60      2.93 o
  10  -3   6       33.92       36.10      4.88 o
  11  -3   6        8.21        7.48      3.58 o
 -11  -2   6        0.07       -6.01      6.83 o
 -10  -2   6       18.39       21.81      3.58 o
  -9  -2   6       50.76       52.32      3.55 o
  -8  -2   6      112.95      118.30      4.16 o
  -7  -2   6        9.21       12.62      1.28 o
  -6  -2   6      170.40      186.43      4.51 o
  -5  -2   6      146.60      146.67      3.64 o
  -4  -2   6        5.58        2.52      0.93 o
  -3  -2   6       13.75       10.32      0.95 o
  -2  -2   6      964.79      990.21     21.09 o
  -1  -2   6      470.73      464.62     12.76 o
   0  -2   6      179.82      242.49      7.59 o
   1  -2   6      175.07      145.76      5.37 o
   2  -2   6       49.64       50.77      3.90 o
   3  -2   6       41.42       62.80      3.45 o
   4  -2   6      298.49      282.75      8.41 o
   5  -2   6      364.65      335.01     10.93 o
   6  -2   6       12.67       13.59      2.30 o
   7  -2   6       37.70       29.60      4.23 o
   8  -2   6      118.05      105.71      7.48 o
   9  -2   6        3.80        2.93      2.93 o
  10  -2   6       24.63       31.88      4.55 o
  11  -2   6        1.46       -1.63      3.25 o
 -11  -1   6       15.81       14.05      3.90 o
 -10  -1   6        5.15        2.89      3.74 o
  -9  -1   6       19.68       20.56      2.30 o
  -8  -1   6        0.37        0.63      1.27 o
  -7  -1   6        4.17        4.65      1.06 o
  -6  -1   6      178.44      175.68      4.11 o
  -5  -1   6       17.30       12.56      1.14 o
  -4  -1   6     1011.83     1030.80     17.27 o
  -3  -1   6     1769.04     1721.35     27.69 o
  -2  -1   6      240.50      264.73      5.64 o
  -1  -1   6      393.09      484.92     10.95 o
   0  -1   6     1544.56     1514.15     38.64 o
   1  -1   6      331.56      330.27      9.77 o
   2  -1   6     1651.75     1624.71     33.34 o
   3  -1   6       93.20       99.44      3.29 o
   4  -1   6       16.55       16.34      1.80 o
   5  -1   6      263.41      278.35      8.54 o
   6  -1   6       55.85       59.52      5.20 o
   7  -1   6       90.32       79.69      6.51 o
   8  -1   6        2.01        3.58      2.93 o
   9  -1   6       37.48       46.19      4.88 o
  10  -1   6       27.84       23.74      4.55 o
 -11   0   6        5.85        7.76      2.60 o
 -10   0   6      200.54      214.81     10.32 o
  -9   0   6        1.78        2.60      1.54 o
  -8   0   6        6.84        5.98      1.45 o
  -7   0   6       29.32       34.89      1.62 o
  -6   0   6        2.90        1.76      0.85 o
  -5   0   6       80.99       78.77      2.42 o
  -4   0   6       25.82       23.10      2.00 o
  -3   0   6      700.40      688.92     13.04 o
  -2   0   6       21.77       17.18      1.43 o
  -1   0   6      135.94      109.32      3.09 o
   0   0   6       66.11       82.80      2.77 o
   1   0   6      315.47      326.84      7.88 o
   2   0   6       47.28       41.08      3.47 o
   3   0   6       15.02       16.26      1.56 o
   4   0   6        1.14        0.14      1.12 o
   5   0   6        2.07        1.66      1.77 o
   6   0   6      513.01      477.81     13.10 o
   7   0   6        0.01        4.55      2.93 o
   8   0   6        9.77       11.38      3.58 o
   9   0   6        4.84        3.25      2.93 o
  10   0   6        9.38        3.90      3.58 o
 -11   1   6       21.77       23.26      2.65 o
 -10   1   6        3.35        4.13      1.89 o
  -9   1   6       45.23       44.42      4.56 o
  -8   1   6       25.34       23.52      2.13 o
  -7   1   6       99.67      103.04      3.31 o
  -6   1   6       62.12       68.44      2.04 o
  -5   1   6       39.92       39.55      1.65 o
  -4   1   6     1355.32     1378.30     24.60 o
  -3   1   6       90.63       94.15      3.09 o
  -2   1   6      443.01      431.42      7.82 o
  -1   1   6       14.28       13.19      1.29 o
   0   1   6        0.32       -0.84      0.84 o
   1   1   6      209.81      187.88      4.50 o
   2   1   6       41.07       36.91      2.24 o
   3   1   6       44.65       41.16      2.31 o
   4   1   6      569.59      550.53     15.26 o
   5   1   6      363.55      324.18      9.82 o
   6   1   6       41.38       34.97      2.81 o
   7   1   6      104.91       71.23      6.18 o
   8   1   6       45.96       43.26      5.53 o
   9   1   6        9.55        5.20      3.90 o
 -11   2   6       38.89       46.83      3.64 o
 -10   2   6      112.43      117.54      4.73 o
  -9   2   6       25.12       27.30      2.98 o
  -8   2   6        0.46        1.15      1.45 o
  -7   2   6      252.59      232.03      6.71 o
  -6   2   6       50.43       52.12      2.37 o
  -5   2   6      174.00      164.73      5.59 o
  -4   2   6       26.75       22.98      1.39 o
  -3   2   6       49.14       47.09      2.10 o
  -2   2   6        0.11        0.34      1.07 o
  -1   2   6      376.77      363.00      7.64 o
   0   2   6      521.58      505.18     10.08 o
   1   2   6       72.29       57.48      2.24 o
   2   2   6       43.32       51.41      2.04 o
   3   2   6       99.22      102.00      3.00 o
   4   2   6      463.65      436.52     19.32 o
   5   2   6       18.92       22.16      3.90 o
   6   2   6        0.21        3.68      2.18 o
   7   2   6       30.20       19.52      4.55 o
   8   2   6        5.17        0.98      3.58 o
   9   2   6       17.59       22.77      4.88 o
 -11   3   6        0.02       -2.15      2.28 o
 -10   3   6        6.77        4.26      2.68 o
  -9   3   6       96.77       99.04      4.40 o
  -8   3   6       35.61       33.38      3.35 o
  -7   3   6      311.34      284.12      7.98 o
  -6   3   6      202.37      199.63      6.16 o
  -5   3   6      142.77      152.54      3.93 o
  -4   3   6       15.18       18.30      1.90 o
  -3   3   6       62.90       57.67      3.29 o
  -2   3   6       18.15       10.55      1.41 o
  -1   3   6        2.40        1.98      1.22 o
   0   3   6      333.57      331.84     10.60 o
   1   3   6       85.93       78.16      3.56 o
   2   3   6      358.63      358.09      9.07 o
   3   3   6      209.02      222.85      7.50 o
   4   3   6        3.12       -0.75      5.04 o
   5   3   6        9.11       10.03      2.64 o
   6   3   6      385.45      368.20     17.56 o
   7   3   6        1.08       -1.30      3.58 o
   8   3   6        2.40       -0.98      3.90 o
 -11   4   6       18.44       12.69      3.58 o
 -10   4   6        1.78        2.75      2.13 o
  -9   4   6       44.44       47.65      3.35 o
  -8   4   6       73.89       72.72      3.92 o
  -7   4   6      115.87      116.26      4.72 o
  -6   4   6       30.37       23.66      2.34 o
  -5   4   6        9.27       11.01      1.55 o
  -4   4   6       11.40       14.21      1.83 o
  -3   4   6      301.60      294.80      6.86 o
  -2   4   6     2730.72     2749.31     48.90 o
  -1   4   6       19.07       23.99      1.85 o
   0   4   6       38.32       33.19      2.66 o
   1   4   6      929.48      926.04     20.58 o
   2   4   6      496.37      474.08     11.70 o
   3   4   6       36.57       29.63      3.56 o
   4   4   6        4.11        1.14      2.53 o
   5   4   6       11.17        9.84      3.09 o
   6   4   6       11.93       18.87      4.88 o
   7   4   6      174.13      179.55     12.03 o
   8   4   6        6.03        1.30      4.23 o
 -11   5   6        0.70        3.58      3.25 o
 -10   5   6       13.11       17.22      2.72 o
  -9   5   6       59.85       62.59      5.95 o
  -8   5   6       35.09       37.00      3.06 o
  -7   5   6        0.60       -1.44      2.04 o
  -6   5   6      104.99      104.50      4.60 o
  -5   5   6        1.47        1.79      1.88 o
  -4   5   6        5.25        0.83      1.39 o
  -3   5   6        1.09       -1.14      1.34 o
  -2   5   6       20.43       13.89      2.21 o
  -1   5   6      295.51      278.75      6.72 o
   0   5   6        9.40        6.49      2.76 o
   1   5   6       94.19       85.55      7.90 o
   2   5   6        5.74        6.01      2.20 o
   3   5   6       38.10       46.83      4.72 o
   4   5   6      145.85      139.86      6.99 o
   5   5   6       10.92        8.80      3.33 o
   6   5   6        4.57        9.76      5.20 o
   7   5   6        2.25        9.76      5.20 o
 -11   6   6       18.87       20.56      3.59 o
 -10   6   6       10.45        3.58      4.23 o
  -9   6   6       74.36       77.49      8.30 o
  -8   6   6        0.00        0.38      2.09 o
  -7   6   6       13.95       15.07      2.55 o
  -6   6   6      112.16      114.27      5.13 o
  -5   6   6      363.67      362.06     10.00 o
  -4   6   6        8.50       10.92      1.80 o
  -3   6   6       23.47       17.70      2.05 o
  -2   6   6        0.20       -1.46      1.46 o
  -1   6   6        9.60        8.21      1.69 o
   0   6   6      159.19      146.80      5.93 o
   1   6   6       40.34       37.15      3.35 o
   2   6   6        2.74        2.72      3.10 o
   3   6   6       28.89       28.35      4.02 o
   4   6   6       39.77       57.78      5.04 o
   5   6   6      138.59      177.35      8.78 o
   6   6   6        0.25       -3.25      4.88 o
 -10   7   6        0.11       -2.89      2.89 o
  -9   7   6        0.01       -1.11      2.50 o
  -8   7   6      101.13      108.98      5.29 o
  -7   7   6       15.56       17.67      2.78 o
  -6   7   6       64.27       59.57      3.96 o
  -5   7   6       12.92        8.18      2.28 o
  -4   7   6       48.55       51.72      3.54 o
  -3   7   6       14.46       18.97      2.25 o
  -2   7   6      199.19      190.71      6.29 o
  -1   7   6       34.58       34.97      2.86 o
   0   7   6        4.85        1.59      2.33 o
   1   7   6       25.91       30.53      4.35 o
   2   7   6       18.64       20.18      4.02 o
   3   7   6        3.53       -3.20      3.20 o
   4   7   6        0.61        3.86      3.52 o
   5   7   6       15.92       13.01      6.18 o
  -9   8   6        1.10        4.86      3.43 o
  -8   8   6       17.02       11.70      2.84 o
  -7   8   6       92.19       94.44      5.04 o
  -6   8   6        0.26        0.89      2.22 o
  -5   8   6        7.43       10.60      2.50 o
  -4   8   6       12.83       13.82      2.54 o
  -3   8   6        2.07        2.29      2.01 o
  -2   8   6        6.86       10.16      2.86 o
  -1   8   6       80.24       77.43      4.77 o
   0   8   6        0.06        0.98      3.43 o
   1   8   6        2.36       -1.13      3.33 o
   2   8   6       22.39       13.38      4.39 o
   3   8   6        1.33       -1.63      3.90 o
  -8   9   6        3.71        1.42      2.78 o
  -7   9   6       19.61       23.96      4.27 o
  -6   9   6       80.11       87.09      4.98 o
  -5   9   6        7.57        1.61      2.48 o
  -4   9   6       14.45       12.74      3.13 o
  -3   9   6        5.05        5.13      3.19 o
  -2   9   6       31.61       29.58      3.70 o
  -1   9   6       19.04       33.94      5.04 o
   0   9   6       75.15       84.18      6.89 o
   1   9   6        6.25        0.46      4.02 o
   2   9   6        1.18       -1.69      7.32 o
  -7  10   6        2.64        1.42      2.87 o
  -6  10   6       14.33       10.24      3.27 o
  -5  10   6       37.91       46.10      5.55 o
  -4  10   6        4.04        4.17      3.83 o
  -3  10   6        8.57        6.51      3.97 o
  -2  10   6        6.46       12.69      6.83 o
  -1  10   6        3.98        0.55      4.48 o
   2 -14   7       13.67       15.45      5.85 o
   3 -14   7        6.35        9.11      5.20 o
   4 -14   7        5.02        6.83      4.88 o
   5 -14   7        5.06        1.59      2.75 o
  -1 -13   7       35.16       41.44      5.85 o
   0 -13   7        1.24       -3.28      3.28 o
   1 -13   7        8.36        8.70      3.83 o
   2 -13   7        0.53        0.74      3.19 o
   3 -13   7       33.76       37.42      3.73 o
   4 -13   7        4.54        6.64      2.56 o
   5 -13   7       63.36       59.30      5.17 o
   6 -13   7       35.08       41.59      4.58 o
   7 -13   7       18.71       21.32      4.23 o
  -3 -12   7        0.60       -1.59      3.52 o
  -2 -12   7       23.71       25.63      6.34 o
  -1 -12   7       10.43        3.46      3.59 o
   0 -12   7       73.95       82.58      6.07 o
   1 -12   7       30.20       36.28      4.45 o
   2 -12   7        0.56       -1.88      1.88 o
   3 -12   7        0.16       -1.54      1.82 o
   4 -12   7       20.81       25.04      3.23 o
   5 -12   7       24.12       26.48      3.75 o
   6 -12   7        0.54        0.03      2.50 o
   7 -12   7        5.06        2.93      2.99 o
   8 -12   7        0.35       -0.89      2.64 o
   9 -12   7       19.98       30.25      6.18 o
  -4 -11   7       36.70       40.68      4.94 o
  -3 -11   7       93.30      104.06      6.78 o
  -2 -11   7        0.04       -0.43      3.42 o
  -1 -11   7        5.84        1.51      2.89 o
   0 -11   7        0.93       -2.46      2.46 o
   1 -11   7       24.60       25.15      2.53 o
   2 -11   7       19.36       19.76      2.89 o
   3 -11   7      491.39      482.78     12.62 o
   4 -11   7       38.91       44.70      5.25 o
   5 -11   7        0.02        2.11      2.53 o
   6 -11   7        2.38        1.45      2.50 o
   7 -11   7       13.27       14.46      3.05 o
   8 -11   7        3.88        1.30      2.53 o
   9 -11   7        5.43        1.63      3.90 o
  -5 -10   7        0.73       -3.51      5.04 o
  -4 -10   7        6.42        7.63      4.55 o
  -3 -10   7        1.59       -2.76      2.76 o
  -2 -10   7        3.20        4.55      4.88 o
  -1 -10   7       12.70        7.84      3.05 o
   0 -10   7        2.95       -1.77      1.77 o
   1 -10   7      155.42      155.89      5.97 o
   2 -10   7     1322.29     1390.75     29.99 o
   3 -10   7       36.43       36.62      3.16 o
   4 -10   7       41.39       37.14      3.18 o
   5 -10   7       11.69        9.98      4.39 o
   6 -10   7        4.59        6.24      2.64 o
   7 -10   7       25.07       18.16      3.10 o
   8 -10   7       25.67       26.84      3.43 o
   9 -10   7        6.72        3.09      2.53 o
  10 -10   7        1.52        2.28      4.23 o
  -6  -9   7       59.53       57.44      4.94 o
  -5  -9   7       33.82       29.67      4.12 o
  -4  -9   7       53.00       45.99      4.60 o
  -3  -9   7       27.40       26.84      3.56 o
  -2  -9   7      116.22      127.25      6.43 o
  -1  -9   7       24.51       29.89      3.66 o
   0  -9   7      165.53      162.77      4.90 o
   1  -9   7       89.47       92.21      4.25 o
   2  -9   7      112.81      106.97      4.65 o
   3  -9   7      252.69      252.63      7.44 o
   4  -9   7        0.32       -1.86      1.86 o
   5  -9   7        4.36        4.96      1.93 o
   6  -9   7       51.04       46.55      3.89 o
   7  -9   7        2.20        1.35      4.23 o
   8  -9   7       46.92       58.60      5.69 o
   9  -9   7       13.04       16.17      3.10 o
  10  -9   7        9.98       14.96      4.55 o
  -7  -8   7       60.04       54.51      4.94 o
  -6  -8   7       77.56       82.10      5.40 o
  -5  -8   7       65.66       64.86      8.78 o
  -4  -8   7        6.35       12.55      3.10 o
  -3  -8   7       74.12       81.98      4.94 o
  -2  -8   7      173.03      177.44      9.76 o
  -1  -8   7      247.06      250.35      6.24 o
   0  -8   7       46.20       52.79      3.16 o
   1  -8   7       86.94       92.49      4.34 o
   2  -8   7       80.59       69.01      3.39 o
   3  -8   7      109.33      109.46      6.55 o
   4  -8   7      166.78      187.10      6.06 o
   5  -8   7      187.33      185.19      6.39 o
   6  -8   7      471.33      451.80     20.17 o
   7  -8   7        8.33        3.58      3.58 o
   8  -8   7       43.22       37.08      5.20 o
   9  -8   7        4.71       10.73      3.90 o
  10  -8   7       69.15       87.17      7.81 o
  11  -8   7       18.86       16.26      4.88 o
  -8  -7   7       26.29       26.86      3.91 o
  -7  -7   7        8.91        1.87      2.87 o
  -6  -7   7       31.28       25.19      3.33 o
  -5  -7   7       14.68       16.18      4.23 o
  -4  -7   7        0.75        1.63      2.41 o
  -3  -7   7       44.35       41.21      5.85 o
  -2  -7   7       20.15       26.97      2.29 o
  -1  -7   7       48.50       57.17      3.13 o
   0  -7   7       61.34       49.90      2.78 o
   1  -7   7        0.75        0.52      1.41 o
   2  -7   7       13.33        9.86      2.71 o
   3  -7   7      205.24      211.52      6.19 o
   4  -7   7        3.88        5.65      2.18 o
   5  -7   7       27.58       32.36      7.16 o
   6  -7   7      154.99      153.53      9.76 o
   7  -7   7        8.77       16.91      3.90 o
   8  -7   7        0.00       -1.30      2.93 o
   9  -7   7        0.35        1.30      3.25 o
  10  -7   7        4.17        1.30      3.58 o
  11  -7   7       40.36       40.33      5.85 o
  -9  -6   7        6.69        2.60      2.93 o
  -8  -6   7       29.81       28.95      3.56 o
  -7  -6   7       22.48       21.35      4.23 o
  -6  -6   7      103.88      108.21      5.52 o
  -5  -6   7      212.88      207.84      7.82 o
  -4  -6   7      225.89      222.50      8.04 o
  -3  -6   7      188.62      190.11      5.48 o
  -2  -6   7       16.54       13.72      1.68 o
  -1  -6   7       73.14       66.77      4.77 o
   0  -6   7       23.16       25.60      2.09 o
   1  -6   7       83.27       87.16      3.56 o
   2  -6   7      350.72      340.40     10.58 o
   3  -6   7      189.44      166.49      6.55 o
   4  -6   7     1131.33     1183.48     31.39 o
   5  -6   7      259.17      263.17      8.96 o
   6  -6   7       10.82        5.20      2.93 o
   7  -6   7      226.10      208.50     11.38 o
   8  -6   7        0.15        3.58      3.25 o
   9  -6   7        3.07       -0.33      2.60 o
  10  -6   7       16.87        9.11      3.90 o
  11  -6   7        0.27        0.65      3.25 o
  -9  -5   7       10.57       13.09      2.87 o
  -8  -5   7        0.37        0.09      2.18 o
  -7  -5   7        7.06        5.04      2.30 o
  -6  -5   7       52.74       55.26      3.79 o
  -5  -5   7       29.25       28.42      2.87 o
  -4  -5   7      258.34      260.88      9.43 o
  -3  -5   7        1.30       -0.69      0.92 o
  -2  -5   7        6.02        8.00      1.38 o
  -1  -5   7      264.47      265.00      6.88 o
   0  -5   7      102.83      126.79      4.25 o
   1  -5   7       19.72       25.48      2.41 o
   2  -5   7       25.24       25.42      2.64 o
   3  -5   7        5.80        6.95      1.94 o
   4  -5   7      645.12      632.08     33.34 o
   5  -5   7        2.78        2.93      1.84 o
   6  -5   7        0.44        1.95      2.93 o
   7  -5   7       98.79      102.79      7.48 o
   8  -5   7        1.96       -1.95      2.60 o
   9  -5   7       70.57       85.55      7.16 o
  10  -5   7        0.10       -1.95      2.93 o
  11  -5   7        1.18        8.13      3.90 o
 -10  -4   7        9.18        5.20      3.90 o
  -9  -4   7       72.25       78.61      4.60 o
  -8  -4   7       50.87       55.82      7.48 o
  -7  -4   7       16.60       14.50      2.30 o
  -6  -4   7        1.44        1.26      1.71 o
  -5  -4   7        0.70       -0.65      1.31 o
  -4  -4   7      566.57      552.15     30.09 o
  -3  -4   7        4.55        3.83      1.05 o
  -2  -4   7     1119.92     1172.42     21.14 o
  -1  -4   7        1.19        0.70      1.48 o
   0  -4   7      417.36      406.78     11.84 o
   1  -4   7      163.46      194.54      6.67 o
   2  -4   7        1.04       -0.68      1.48 o
   3  -4   7       25.96       26.77      2.53 o
   4  -4   7       31.02       34.45      2.76 o
   5  -4   7     1430.12     1358.97     50.42 o
   6  -4   7     1117.76     1157.63     43.91 o
   7  -4   7        9.94       15.61      3.58 o
   8  -4   7       60.18       59.52      5.53 o
   9  -4   7        0.01       -2.28      2.60 o
  10  -4   7        3.71        0.00      3.58 o
  11  -4   7       42.24       50.09      6.18 o
 -10  -3   7        0.03       -2.60      2.60 o
  -9  -3   7        4.37        2.28      2.93 o
  -8  -3   7       84.65       93.68      4.37 o
  -7  -3   7      113.82      116.49      4.83 o
  -6  -3   7       99.04       89.54      4.02 o
  -5  -3   7       14.95       14.16      1.56 o
  -4  -3   7      211.67      195.10      6.76 o
  -3  -3   7      760.10      725.05     18.50 o
  -2  -3   7     1812.70     1950.61     40.50 o
  -1  -3   7      494.70      483.98     13.68 o
   0  -3   7       21.39       40.49      4.23 o
   1  -3   7        0.11       -0.98      1.32 o
   2  -3   7       71.42       69.32      3.68 o
   3  -3   7       77.55       53.45      5.53 o
   4  -3   7       18.73       24.82      4.55 o
   5  -3   7       24.71       19.19      2.50 o
   6  -3   7      390.63      369.46     10.47 o
   7  -3   7       11.67       19.19      3.90 o
   8  -3   7       91.01       71.88      6.51 o
   9  -3   7        1.63       -2.60      2.60 o
  10  -3   7       26.37       27.00      4.55 o
  11  -3   7        5.53        8.13      3.90 o
 -10  -2   7        2.49        0.13      3.09 o
  -9  -2   7       44.99       45.37      3.35 o
  -8  -2   7        0.59       -1.45      1.45 o
  -7  -2   7      394.60      397.47      9.52 o
  -6  -2   7       52.29       50.43      2.27 o
  -5  -2   7       14.50       11.14      1.37 o
  -4  -2   7        5.45        1.41      1.13 o
  -3  -2   7        5.54        8.27      1.34 o
  -2  -2   7      210.85      275.18      7.00 o
  -1  -2   7      772.04      720.02     15.84 o
   0  -2   7       24.88       21.51      2.07 o
   1  -2   7        0.24        1.25      1.32 o
   2  -2   7      658.99      692.41     23.74 o
   3  -2   7      477.55      521.10     14.71 o
   4  -2   7      565.54      641.46     14.12 o
   5  -2   7       76.45       78.02      4.05 o
   6  -2   7      147.02      131.16      7.48 o
   7  -2   7      164.84      166.86      9.76 o
   8  -2   7       15.49        5.20      3.25 o
   9  -2   7       10.68       16.59      3.90 o
  10  -2   7        6.45        5.20      3.58 o
 -11  -1   7        1.58       -0.65      3.42 o
 -10  -1   7      115.12      122.30      4.76 o
  -9  -1   7       56.84       60.97      3.34 o
  -8  -1   7        1.40        1.83      1.92 o
  -7  -1   7        5.04        6.22      1.35 o
  -6  -1   7       74.55       81.79      2.68 o
  -5  -1   7       77.67       75.58      3.62 o
  -4  -1   7      111.76      112.72      3.32 o
  -3  -1   7      555.11      589.94     13.08 o
  -2  -1   7     1258.41     1348.10     28.42 o
  -1  -1   7      253.26      237.78     10.90 o
   0  -1   7      328.96      354.81     20.65 o
   1  -1   7     1065.99     1141.98     29.90 o
   2  -1   7     2621.18     2791.98     56.61 o
   3  -1   7      134.50      139.11      4.29 o
   4  -1   7      251.40      239.84      6.22 o
   5  -1   7      123.84      122.70      3.99 o
   6  -1   7       64.71       61.28      3.43 o
   7  -1   7        3.45        0.33      2.60 o
   8  -1   7        6.05        5.85      3.25 o
   9  -1   7        2.15        2.60      3.25 o
  10  -1   7        5.76       10.41      3.90 o
 -11   0   7        3.83        3.18      3.09 o
 -10   0   7       14.18       15.73      2.79 o
  -9   0   7      134.00      145.87      5.09 o
  -8   0   7       23.54       29.28      2.28 o
  -7   0   7       42.02       40.23      1.93 o
  -6   0   7        0.07       -0.70      0.84 o
  -5   0   7        1.96        3.95      1.05 o
  -4   0   7       33.31       27.28      1.69 o
  -3   0   7       69.65       60.13      3.15 o
  -2   0   7        4.66        1.52      1.50 o
  -1   0   7      131.83      121.85      3.45 o
   0   0   7      751.40      739.19     14.02 o
   1   0   7      131.01      132.61      4.31 o
   2   0   7       15.28        8.19      1.56 o
   3   0   7        7.59        5.72      1.48 o
   4   0   7        8.60        9.61      1.60 o
   5   0   7      105.65       94.30      4.53 o
   6   0   7        9.39       13.55      2.10 o
   7   0   7        0.81        3.58      3.25 o
   8   0   7       32.97       27.00      4.55 o
   9   0   7       13.09       11.06      3.90 o
 -11   1   7        0.61        3.90      2.60 o
 -10   1   7       36.72       37.52      4.86 o
  -9   1   7        6.10        2.56      2.67 o
  -8   1   7       24.34       22.00      2.33 o
  -7   1   7      167.97      186.20      5.88 o
  -6   1   7      514.59      510.64      9.04 o
  -5   1   7        0.21        0.55      1.14 o
  -4   1   7       50.84       63.33      3.47 o
  -3   1   7      380.25      354.95      8.75 o
  -2   1   7      772.09      762.90     15.59 o
  -1   1   7       44.00       46.58      3.29 o
   0   1   7        0.34       -1.01      1.01 o
   1   1   7      421.86      406.83      8.41 o
   2   1   7        7.85        7.59      1.25 o
   3   1   7      442.41      462.58     10.93 o
   4   1   7      172.20      157.39      4.98 o
   5   1   7        0.12       -1.95      1.95 o
   6   1   7       25.83       23.42      4.55 o
   7   1   7       79.37       64.40      6.18 o
   8   1   7        4.11        1.63      3.25 o
   9   1   7        1.40        3.25      3.58 o
 -11   2   7        8.98        5.53      2.93 o
 -10   2   7       30.42       33.12      3.39 o
  -9   2   7        0.59        0.56      1.77 o
  -8   2   7       31.28       24.67      2.48 o
  -7   2   7       25.63       28.52      2.48 o
  -6   2   7      119.24      107.71      3.76 o
  -5   2   7       22.94       23.06      1.88 o
  -4   2   7       87.25       85.99      2.97 o
  -3   2   7      621.32      631.35     12.44 o
  -2   2   7      149.71      137.21      4.13 o
  -1   2   7      809.65      859.38     16.38 o
   0   2   7       15.81       16.26      1.53 o
   1   2   7       47.68       49.66      2.28 o
   2   2   7       22.13       22.19      1.70 o
   3   2   7       35.12       27.84      1.87 o
   4   2   7      198.22      205.16      5.78 o
   5   2   7       78.81       78.87      4.58 o
   6   2   7        0.58       -2.93      3.58 o
   7   2   7       14.44       10.08      3.90 o
   8   2   7       27.99       27.97      5.20 o
 -11   3   7       15.37       15.29      3.58 o
 -10   3   7       48.72       51.05      3.92 o
  -9   3   7      197.33      208.32      6.87 o
  -8   3   7        0.12        1.32      1.90 o
  -7   3   7       11.46       11.19      2.08 o
  -6   3   7      418.85      386.12     10.13 o
  -5   3   7       12.87       14.30      2.05 o
  -4   3   7      155.33      151.33      4.31 o
  -3   3   7      153.61      169.31      4.75 o
  -2   3   7      489.63      503.47     10.53 o
  -1   3   7       89.59       92.84      4.07 o
   0   3   7     1017.46     1008.65     22.22 o
   1   3   7      160.58      156.86      5.44 o
   2   3   7      239.79      256.49      7.44 o
   3   3   7       96.55       88.91      4.50 o
   4   3   7        7.21       14.70      3.58 o
   5   3   7       31.71       36.33      3.66 o
   6   3   7        9.15        8.13      3.90 o
   7   3   7        3.79        3.58      4.23 o
   8   3   7        0.47        0.00      3.58 o
 -11   4   7        0.01       -0.58      2.46 o
 -10   4   7       12.98       15.34      4.23 o
  -9   4   7       14.06       10.01      2.39 o
  -8   4   7      124.32      124.20      5.21 o
  -7   4   7        8.59        5.65      2.09 o
  -6   4   7        0.70        2.50      1.93 o
  -5   4   7        0.07        0.89      1.66 o
  -4   4   7       33.74       32.55      2.58 o
  -3   4   7      206.62      199.52      5.40 o
  -2   4   7      106.78      113.06      5.82 o
  -1   4   7      313.91      290.48      8.26 o
   0   4   7        5.14        7.32      2.05 o
   1   4   7      917.67      877.33     19.83 o
   2   4   7       25.66       23.95      2.78 o
   3   4   7       61.75       62.96      5.20 o
   4   4   7        0.31       -2.93      2.93 o
   5   4   7       16.24       18.33      3.33 o
   6   4   7       49.44       54.32      6.83 o
   7   4   7        0.02       -3.90      3.90 o
 -11   5   7       18.12       20.27      3.59 o
 -10   5   7        0.09        2.28      3.25 o
  -9   5   7       13.92       13.91      2.64 o
  -8   5   7       59.65       58.88      3.76 o
  -7   5   7       49.03       52.11      3.57 o
  -6   5   7      101.05       95.71      7.49 o
  -5   5   7        0.36       -1.66      1.66 o
  -4   5   7        3.58        1.88      1.53 o
  -3   5   7      380.16      372.02      8.61 o
  -2   5   7      497.97      507.30     10.88 o
  -1   5   7        2.94        0.36      1.88 o
   0   5   7       11.53       10.04      2.42 o
   1   5   7       81.70       78.57      8.48 o
   2   5   7      193.36      181.15      8.05 o
   3   5   7       30.80       28.33      4.72 o
   4   5   7       16.61       20.84      4.55 o
   5   5   7       10.94       17.38      5.04 o
   6   5   7       10.06        9.11      5.53 o
 -10   6   7       92.33       97.77      7.81 o
  -9   6   7        7.30        7.79      2.99 o
  -8   6   7        3.15        3.82      2.32 o
  -7   6   7       81.03       82.49      4.52 o
  -6   6   7        7.04        6.60      2.66 o
  -5   6   7        7.69       11.46      2.44 o
  -4   6   7       43.32       40.20      3.31 o
  -3   6   7       44.75       47.37      2.82 o
  -2   6   7      101.37       93.57      3.89 o
  -1   6   7      192.59      181.32      6.73 o
   0   6   7       77.50       79.53      4.43 o
   1   6   7       55.65       55.27      4.94 o
   2   6   7        0.18        0.80      2.96 o
   3   6   7       45.18       52.34     16.43 o
   4   6   7        1.04        2.44      3.22 o
   5   6   7       12.49       15.94      5.85 o
 -10   7   7        6.91       10.73      4.55 o
  -9   7   7      106.67      105.74      6.62 o
  -8   7   7       13.44        7.81      2.70 o
  -7   7   7        6.02        5.20      2.47 o
  -6   7   7        0.43       -1.19      3.32 o
  -5   7   7      125.78      131.22      5.80 o
  -4   7   7        9.27        9.73      2.40 o
  -3   7   7      189.79      183.64      5.74 o
  -2   7   7       41.16       35.20      2.78 o
  -1   7   7       63.04       61.87      4.14 o
   0   7   7       72.93       66.83      4.29 o
   1   7   7       33.18       26.45      4.35 o
   2   7   7       39.29       40.51      4.83 o
   3   7   7       17.91       22.28      4.35 o
   4   7   7        7.88       16.28      4.35 o
  -9   8   7        7.50       15.81      4.06 o
  -8   8   7       30.41       44.88      4.10 o
  -7   8   7       22.84       23.17      3.39 o
  -6   8   7        0.02       -2.35      2.35 o
  -5   8   7        2.46       -1.82      2.18 o
  -4   8   7      140.48      150.80      6.21 o
  -3   8   7       63.62       62.22      5.70 o
  -2   8   7       40.76       43.57      3.99 o
  -1   8   7        1.81        1.24      2.67 o
   0   8   7        6.98        3.05      3.75 o
   1   8   7       15.87       20.21      9.27 o
   2   8   7        0.01        5.69      3.91 o
  -7   9   7       15.75       13.89      3.38 o
  -6   9   7       13.31       21.79      3.50 o
  -5   9   7        0.23       -0.47      2.43 o
  -4   9   7        0.00       -3.58      3.58 o
  -3   9   7       68.55       82.48      6.53 o
  -2   9   7        0.01       -0.48      3.55 o
  -1   9   7      120.71      134.55      8.50 o
   0   9   7        0.50        0.34      3.83 o
  -4  10   7       11.03       16.59      6.18 o
   3 -14   8        0.04       -3.90      3.90 o
   4 -14   8        0.01       -1.63      4.55 o
  -1 -13   8        0.22       -0.82      5.20 o
   0 -13   8        0.40        2.28      3.75 o
   1 -13   8        2.94        1.58      3.43 o
   2 -13   8       33.05       35.40      4.81 o
   3 -13   8        1.09       -4.22      6.99 o
   4 -13   8        0.19       -0.77      2.93 o
   5 -13   8       10.69       11.69      3.66 o
   6 -13   8        1.65        2.92      3.10 o
   7 -13   8        3.96        1.83      2.96 o
  -3 -12   8       18.01       14.33      4.21 o
  -2 -12   8        5.41       -2.86      3.36 o
  -1 -12   8        0.44        0.26      3.58 o
   0 -12   8        5.99        2.52      3.33 o
   1 -12   8        0.14        2.45      2.95 o
   2 -12   8        2.46       -1.02      3.10 o
   3 -12   8       10.15        7.37      2.70 o
   4 -12   8        0.05        2.44      2.76 o
   5 -12   8        5.28        4.36      2.87 o
   6 -12   8        0.93        5.78      2.87 o
   7 -12   8        9.83       13.57      3.43 o
   8 -12   8        8.11       10.80      3.43 o
  -4 -11   8        6.05        2.84      4.55 o
  -3 -11   8       75.61       74.04      7.32 o
  -2 -11   8       28.41       28.04      4.30 o
  -1 -11   8       45.70       47.55      4.68 o
   0 -11   8       55.71       60.92      6.34 o
   1 -11   8        2.94       -0.66      3.58 o
   2 -11   8      111.39      117.24      5.36 o
   3 -11   8        7.99        3.49      2.62 o
   4 -11   8      322.43      334.35      9.66 o
   5 -11   8       27.58       32.53      3.79 o
   6 -11   8       31.81       31.10      7.97 o
   7 -11   8        0.00        1.95      2.53 o
   8 -11   8        7.37        7.48      5.20 o
   9 -11   8        8.52       14.33      3.43 o
  -5 -10   8       38.68       41.47      4.83 o
  -4 -10   8       34.87       33.86      4.48 o
  -3 -10   8       21.22       19.07      3.79 o
  -2 -10   8        8.67        4.17      2.89 o
  -1 -10   8        1.75        3.23      2.81 o
   0 -10   8      134.21      131.04      6.99 o
   1 -10   8       52.78       59.45      3.80 o
   2 -10   8       14.69       15.18      2.89 o
   3 -10   8       14.88       19.46      2.74 o
   4 -10   8        0.12       -1.74      2.02 o
   5 -10   8       24.61       27.96      5.85 o
   6 -10   8       10.23        5.97      2.64 o
   7 -10   8       45.06       40.80      4.12 o
   8 -10   8        0.17       -2.27      2.27 o
   9 -10   8        6.64        8.20      3.20 o
  10 -10   8       13.93       13.01      5.53 o
  -6  -9   8       77.72       76.21      5.63 o
  -5  -9   8       12.43       11.49      5.04 o
  -4  -9   8       34.02       28.17      3.75 o
  -3  -9   8       31.99       32.08      3.79 o
  -2  -9   8       48.07       46.44      4.25 o
  -1  -9   8       74.23       79.10      5.14 o
   0  -9   8        1.76        1.28      2.92 o
   1  -9   8      109.19       97.74      4.44 o
   2  -9   8       27.01       23.03      2.59 o
   3  -9   8       59.74       57.80      3.56 o
   4  -9   8       55.38       49.99      3.30 o
   5  -9   8        0.16       -0.76      1.90 o
   6  -9   8      181.12      186.89      8.13 o
   7  -9   8        0.01       -0.29      2.41 o
   8  -9   8       48.32       52.04      6.18 o
   9  -9   8        0.08        0.00      3.90 o
  10  -9   8       33.62       57.25      7.16 o
  -7  -8   8       55.83       59.86      4.94 o
  -6  -8   8       58.05       69.86      5.06 o
  -5  -8   8        1.24       -1.05      2.58 o
  -4  -8   8        2.74       -0.74      2.34 o
  -3  -8   8       32.34       33.08      3.66 o
  -2  -8   8       97.45       95.53      5.60 o
  -1  -8   8       26.93       23.87      2.42 o
   0  -8   8       55.12       50.87      3.12 o
   1  -8   8        0.76       -1.33      1.76 o
   2  -8   8      103.25      107.19      4.48 o
   3  -8   8      109.91      115.90      4.67 o
   4  -8   8      220.34      231.01     10.72 o
   5  -8   8       55.48       45.51      4.02 o
   6  -8   8       51.70       59.52      6.51 o
   7  -8   8      138.35      131.73      9.43 o
   8  -8   8       11.74       12.69      4.23 o
   9  -8   8       40.43       42.94      5.85 o
  10  -8   8        0.18        0.65      3.90 o
  -8  -7   8       73.20       74.86      5.29 o
  -7  -7   8       23.32       19.43      3.43 o
  -6  -7   8       19.60       18.85      3.20 o
  -5  -7   8       23.89       21.69      4.72 o
  -4  -7   8        6.54        3.21      3.74 o
  -3  -7   8        0.36        0.31      2.10 o
  -2  -7   8       29.40       33.86      2.42 o
  -1  -7   8      116.44      104.91      5.02 o
   0  -7   8       34.40       32.74      2.50 o
   1  -7   8      163.45      171.52      5.54 o
   2  -7   8        1.81        1.18      1.60 o
   3  -7   8        5.94        4.64      2.18 o
   4  -7   8       27.40       22.49      3.42 o
   5  -7   8      364.13      353.25     11.49 o
   6  -7   8       24.16       25.05      4.55 o
   7  -7   8       12.17       11.06      4.23 o
   8  -7   8        5.37        5.85      3.58 o
   9  -7   8        9.84        8.13      3.90 o
  10  -7   8        0.21       -3.25      3.25 o
  -8  -6   8        0.78        0.76      4.55 o
  -7  -6   8       23.29       23.15      4.39 o
  -6  -6   8        5.01        7.11      2.64 o
  -5  -6   8       92.95       99.36      5.17 o
  -4  -6   8       96.64       91.78      5.17 o
  -3  -6   8      261.66      263.31     20.65 o
  -2  -6   8       67.01       74.22      3.29 o
  -1  -6   8        4.49        2.46      1.52 o
   0  -6   8      103.51       84.53      3.98 o
   1  -6   8       60.21       65.48      4.02 o
   2  -6   8      880.63      923.29     25.07 o
   3  -6   8        4.75        3.90      2.28 o
   4  -6   8       47.00       52.28      7.16 o
   5  -6   8       21.39       22.12      2.76 o
   6  -6   8       40.21       37.41      4.88 o
   7  -6   8       38.79       42.61      5.20 o
   8  -6   8       66.63       58.87      5.85 o
   9  -6   8        2.15        0.00      3.25 o
  10  -6   8        1.09       -2.93      2.93 o
  11  -6   8       25.08       38.06      5.85 o
  -9  -5   8        4.91        6.83      4.23 o
  -8  -5   8       10.52        9.90      2.64 o
  -7  -5   8       27.51       35.70      3.22 o
  -6  -5   8      413.26      397.91     11.95 o
  -5  -5   8      115.78       98.60      4.94 o
  -4  -5   8       26.06       22.59      2.64 o
  -3  -5   8       32.86       25.72      1.96 o
  -2  -5   8      220.14      217.25      6.00 o
  -1  -5   8        4.72        3.25      1.32 o
   0  -5   8      238.67      253.75      8.50 o
   1  -5   8      150.92      136.91      5.74 o
   2  -5   8     1312.17     1319.62     34.73 o
   3  -5   8      615.35      624.80     17.71 o
   4  -5   8       35.68       32.22      2.99 o
   5  -5   8        1.13        0.65      2.07 o
   6  -5   8      397.44      378.61     17.56 o
   7  -5   8        2.05       -1.30      2.93 o
   8  -5   8      108.90      117.42      8.78 o
   9  -5   8        0.53        2.93      3.25 o
  10  -5   8        0.11       -1.63      2.93 o
 -10  -4   8       30.59       34.80      4.88 o
  -9  -4   8        2.25        2.60      3.25 o
  -8  -4   8        0.03       -1.95      1.95 o
  -7  -4   8       78.79       72.48      4.39 o
  -6  -4   8        9.60       10.71      2.30 o
  -5  -4   8      605.12      541.79     14.93 o
  -4  -4   8       45.84       45.48      4.51 o
  -3  -4   8       22.05       20.43      2.44 o
  -2  -4   8       75.33       81.69      3.46 o
  -1  -4   8      596.99      580.09     16.21 o
   0  -4   8        0.33       -1.56      1.56 o
   1  -4   8       14.55       17.74      2.44 o
   2  -4   8      124.60      123.80      6.02 o
   3  -4   8       36.67       39.06      2.99 o
   4  -4   8      501.47      553.38     15.98 o
   5  -4   8      425.47      449.60     13.55 o
   6  -4   8     1181.70     1074.69     41.63 o
   7  -4   8        8.96       18.54      3.90 o
   8  -4   8       75.95       75.79      6.83 o
   9  -4   8       10.17       11.38      3.90 o
  10  -4   8        9.21       10.08      4.23 o
 -10  -3   8        3.36        4.23      3.25 o
  -9  -3   8      119.98      123.93      7.48 o
  -8  -3   8       66.23       59.95      3.56 o
  -7  -3   8        4.19        4.23      1.84 o
  -6  -3   8        1.83        2.52      1.71 o
  -5  -3   8      208.91      197.37      7.64 o
  -4  -3   8        2.55        1.74      1.37 o
  -3  -3   8      208.78      208.24      8.59 o
  -2  -3   8      352.24      353.39     10.57 o
  -1  -3   8        0.05        5.83      1.80 o
   0  -3   8        5.48        3.76      1.56 o
   1  -3   8       35.06       44.21      5.20 o
   2  -3   8      149.87      152.92      5.98 o
   3  -3   8       36.28       38.07      3.58 o
   4  -3   8      132.66      122.68      5.40 o
   5  -3   8      269.07      247.37     13.07 o
   6  -3   8      280.75      261.62     10.25 o
   7  -3   8        0.23        0.98      3.25 o
   8  -3   8        2.09        1.63      3.25 o
   9  -3   8        3.71        1.63      3.25 o
  10  -3   8       31.68       31.55      5.53 o
 -10  -2   8        6.15        8.26      3.74 o
  -9  -2   8        4.75        5.20      2.93 o
  -8  -2   8       66.18       67.33      5.20 o
  -7  -2   8       10.20        8.65      1.84 o
  -6  -2   8       20.75       16.71      2.28 o
  -5  -2   8       32.84       29.53      2.00 o
  -4  -2   8     1117.44     1159.85     46.52 o
  -3  -2   8     2992.89     3015.09    100.02 o
  -2  -2   8      241.03      242.99      7.81 o
  -1  -2   8      163.97      156.11      4.94 o
   0  -2   8       63.07       70.63      3.89 o
   1  -2   8      469.16      520.29     18.05 o
   2  -2   8      229.89      237.35      8.16 o
   3  -2   8       75.62       83.75      4.48 o
   4  -2   8        3.95        4.29      1.48 o
   5  -2   8       11.96       13.38      2.10 o
   6  -2   8       13.65       16.63      2.17 o
   7  -2   8       14.34       16.91      3.90 o
   8  -2   8       30.61       31.88      4.88 o
   9  -2   8        0.02        1.95      3.25 o
  10  -2   8        6.49        9.43      4.23 o
 -10  -1   8        3.79        3.06      1.93 o
  -9  -1   8        1.13        1.51      2.79 o
  -8  -1   8       20.40       17.60      2.51 o
  -7  -1   8       81.14       76.10      3.13 o
  -6  -1   8       21.96       24.10      1.96 o
  -5  -1   8      334.07      320.16      9.20 o
  -4  -1   8       86.60       88.93      4.88 o
  -3  -1   8        6.93       -0.80      0.91 o
  -2  -1   8       26.74       15.90      2.18 o
  -1  -1   8      715.06      684.90     15.46 o
   0  -1   8      241.01      274.12      7.32 o
   1  -1   8      106.39      102.28      4.79 o
   2  -1   8       20.67       18.99      1.89 o
   3  -1   8        0.09       -0.01      1.29 o
   4  -1   8      192.07      205.89     10.73 o
   5  -1   8      101.84      100.96      4.61 o
   6  -1   8        0.16        2.93      3.25 o
   7  -1   8        1.13        0.65      3.25 o
   8  -1   8        6.34        9.76      3.90 o
   9  -1   8        0.03        6.51      3.58 o
 -11   0   8       17.89       20.82      3.58 o
 -10   0   8        6.21       10.41      2.20 o
  -9   0   8        1.43        1.02      1.85 o
  -8   0   8        3.12        3.26      1.77 o
  -7   0   8        4.65        1.98      1.16 o
  -6   0   8      184.00      186.05      4.74 o
  -5   0   8       21.02       24.52      1.80 o
  -4   0   8      646.71      647.29     11.42 o
  -3   0   8      121.81      110.09      4.68 o
  -2   0   8      186.79      206.99      5.94 o
  -1   0   8      345.86      342.84      7.48 o
   0   0   8       51.64       52.47      2.35 o
   1   0   8        5.32        5.53      1.29 o
   2   0   8        1.78       -0.54      1.31 o
   3   0   8       94.58       98.90      5.59 o
   4   0   8       45.48       41.84      3.17 o
   5   0   8      298.16      279.72      9.21 o
   6   0   8      164.95      132.06      9.11 o
   7   0   8        2.08        0.65      3.25 o
   8   0   8        0.47       -1.30      3.25 o
   9   0   8        4.44       13.01      4.23 o
 -11   1   8       21.48       18.22      3.90 o
 -10   1   8       10.93       17.39      2.64 o
  -9   1   8        9.48       13.99      2.99 o
  -8   1   8       78.87       75.81      3.88 o
  -7   1   8       29.44       32.66      2.87 o
  -6   1   8       63.08       67.29      3.90 o
  -5   1   8      425.19      422.85     10.69 o
  -4   1   8       22.68       22.45      1.72 o
  -3   1   8      592.77      565.12     11.50 o
  -2   1   8       33.83       30.99      2.31 o
  -1   1   8        0.03        0.26      1.12 o
   0   1   8       81.82       79.39      2.96 o
   1   1   8      123.86      123.49      3.72 o
   2   1   8      106.23      103.05      3.47 o
   3   1   8       35.95       40.21      2.17 o
   4   1   8      165.31      165.30      6.71 o
   5   1   8       93.77       81.04      7.16 o
   6   1   8      122.60      121.65      8.78 o
   7   1   8        2.55        1.95      3.25 o
   8   1   8        6.67        3.25      3.58 o
 -11   2   8       19.29       19.84      3.90 o
 -10   2   8        1.46        0.95      1.93 o
  -9   2   8        4.94        1.03      1.85 o
  -8   2   8      100.30      100.06      4.64 o
  -7   2   8      117.12      123.45      9.39 o
  -6   2   8       18.85       15.75      2.24 o
  -5   2   8        0.00       -1.41      1.41 o
  -4   2   8       81.32       81.35      3.81 o
  -3   2   8       15.11       14.27      1.68 o
  -2   2   8       51.30       37.13      4.92 o
  -1   2   8        0.00       -1.14      1.14 o
   0   2   8        1.15       -0.19      1.16 o
   1   2   8      244.00      227.75      5.63 o
   2   2   8      598.17      616.10     13.10 o
   3   2   8      263.99      276.21      6.46 o
   4   2   8       39.79       37.96      6.02 o
   5   2   8        6.93        4.07      4.07 o
   6   2   8        3.15        3.25      3.90 o
   7   2   8       62.61       59.85      6.83 o
   8   2   8        0.58        4.55      4.23 o
 -11   3   8       16.69       18.15      3.36 o
 -10   3   8       34.93       40.66      3.39 o
  -9   3   8       68.50       68.81      4.07 o
  -8   3   8       38.59       43.13      3.34 o
  -7   3   8      119.71      135.61      5.35 o
  -6   3   8       11.97       13.94      2.38 o
  -5   3   8       41.07       34.37      3.65 o
  -4   3   8       27.92       27.20      2.35 o
  -3   3   8        3.63        1.12      1.45 o
  -2   3   8       76.41       77.01      4.12 o
  -1   3   8      990.19      957.86     21.41 o
   0   3   8      193.77      205.30      6.57 o
   1   3   8       57.09       57.49      3.56 o
   2   3   8      984.96      983.66     22.02 o
   3   3   8        1.05        3.42      2.76 o
   4   3   8       56.04       62.11      4.48 o
   5   3   8        3.46       -1.98      2.64 o
   6   3   8        5.58       11.06      4.55 o
   7   3   8        3.11        2.28      4.55 o
 -10   4   8       25.26       28.54      3.73 o
  -9   4   8       62.36       67.19      4.11 o
  -8   4   8        8.72        9.22      2.48 o
  -7   4   8        0.70       -1.90      1.90 o
  -6   4   8      122.26      103.50      4.72 o
  -5   4   8        4.63        5.50      2.22 o
  -4   4   8        8.30        6.23      2.05 o
  -3   4   8       45.09       35.00      2.44 o
  -2   4   8      100.01       94.61      4.55 o
  -1   4   8      158.26      146.44      5.62 o
   0   4   8      929.39      929.08     21.15 o
   1   4   8      201.61      204.46      7.00 o
   2   4   8      110.48      100.72      4.75 o
   3   4   8        6.84        1.14      2.76 o
   4   4   8       32.00       32.11      6.18 o
   5   4   8       19.94       19.98      3.68 o
   6   4   8       77.94      101.81      9.43 o
 -10   5   8        8.06        8.37      3.19 o
  -9   5   8        2.77        1.98      2.77 o
  -8   5   8       23.45       28.49      3.29 o
  -7   5   8      107.24      105.44      5.10 o
  -6   5   8        1.09       -1.13      1.92 o
  -5   5   8       84.83       92.10      4.60 o
  -4   5   8      155.53      142.76      5.59 o
  -3   5   8      128.05      132.45      4.62 o
  -2   5   8       44.48       41.41      3.32 o
  -1   5   8        5.87        5.05      3.03 o
   0   5   8       41.03       37.68      3.52 o
   1   5   8       11.45        8.62      2.47 o
   2   5   8        0.28        3.03      2.96 o
   3   5   8       35.77       34.28      4.14 o
   4   5   8        0.59       -2.60      2.99 o
   5   5   8      120.07      163.29     12.03 o
 -10   6   8        2.27        3.58      4.23 o
  -9   6   8       13.67       17.04      4.55 o
  -8   6   8        4.82        4.90      2.76 o
  -7   6   8       24.83       28.74      3.29 o
  -6   6   8       11.52        7.91      2.45 o
  -5   6   8        0.06        3.00      2.16 o
  -4   6   8       15.60       15.38      3.47 o
  -3   6   8       52.26       45.49      3.45 o
  -2   6   8      242.98      257.17      8.42 o
  -1   6   8       84.55       85.22      5.44 o
   0   6   8       26.06       28.46      3.29 o
   1   6   8        4.36        4.01      3.42 o
   2   6   8       86.93       87.77      6.83 o
   3   6   8        1.24       -1.77      3.20 o
   4   6   8        7.45        2.35      3.56 o
  -9   7   8       24.23       29.23      4.68 o
  -8   7   8       13.14       11.93      3.15 o
  -7   7   8       44.92       38.51      3.86 o
  -6   7   8      171.44      183.22      8.95 o
  -5   7   8       23.16       22.52      3.06 o
  -4   7   8        0.49       -2.01      2.01 o
  -3   7   8      107.95       98.56      5.01 o
  -2   7   8        4.25        2.75      2.63 o
  -1   7   8      109.10      113.25      5.68 o
   0   7   8       31.19       33.09      4.71 o
   1   7   8       11.64       13.65      4.02 o
   2   7   8        0.74        1.55      3.66 o
   3   7   8       16.13       17.95      4.37 o
  -8   8   8       43.08       44.84      5.31 o
  -7   8   8        3.72        1.37      3.20 o
  -6   8   8        0.12       -2.28      2.47 o
  -5   8   8       65.99       61.73      4.48 o
  -4   8   8        0.54        4.29      3.67 o
  -3   8   8       83.45       82.74      6.30 o
  -2   8   8       10.43       13.34      5.53 o
  -1   8   8        6.59        5.46      3.98 o
   0   8   8       15.14       22.45      4.76 o
   1   8   8       55.53       55.71      5.97 o
  -6   9   8        6.91       15.29      5.53 o
  -5   9   8        3.53       -1.77      3.52 o
  -4   9   8       56.69       66.51      8.29 o
  -3   9   8        0.56        0.77      6.18 o
  -2   9   8        9.68       -0.65      6.18 o
  -1 -13   9        0.03        2.20      4.23 o
   0 -13   9        1.02        0.71      3.59 o
   1 -13   9        0.21       -1.66      3.36 o
   2 -13   9        4.08       -3.01      4.23 o
   3 -13   9        2.47       -1.27      3.36 o
   4 -13   9        1.19        1.63      3.25 o
   5 -13   9       14.76       13.12      3.68 o
   6 -13   9        7.21        8.67      3.58 o
   7 -13   9        9.86        7.03      3.43 o
  -2 -12   9        5.72       12.16      3.98 o
  -1 -12   9       46.73       36.29      4.68 o
   0 -12   9        6.23        3.52      3.36 o
   1 -12   9       19.35       16.38      3.98 o
   2 -12   9        1.67       -3.12      3.12 o
   3 -12   9       30.94       40.30      3.73 o
   4 -12   9        6.34        4.72      2.99 o
   5 -12   9       12.43       16.52      3.45 o
   6 -12   9       14.08       14.97      3.56 o
   7 -12   9        3.67       -0.34      2.81 o
   8 -12   9        4.35        6.83      3.22 o
  -4 -11   9        0.31        2.81      3.66 o
  -3 -11   9        7.89        9.62      3.89 o
  -2 -11   9        8.89        7.61      3.36 o
  -1 -11   9       11.24       10.15      3.36 o
   0 -11   9        3.04       -2.89      2.89 o
   1 -11   9       30.07       25.67      5.53 o
   2 -11   9       15.41       14.25      2.85 o
   3 -11   9      203.51      204.40      7.36 o
   4 -11   9        2.23        2.51      2.47 o
   5 -11   9       19.41       18.71      3.56 o
   6 -11   9        1.73       -0.68      2.64 o
   7 -11   9        8.63        8.31      3.10 o
   8 -11   9        0.04        3.25      2.99 o
   9 -11   9        4.19        9.25      3.52 o
  -5 -10   9       10.57        8.14      5.69 o
  -4 -10   9       24.63       24.94      4.02 o
  -3 -10   9       25.67       29.28      5.69 o
  -2 -10   9       40.74       37.51      4.45 o
  -1 -10   9       17.60       14.14      3.43 o
   0 -10   9      108.84      118.73      6.62 o
   1 -10   9      375.52      381.61     10.56 o
   2 -10   9      145.22      143.29      5.85 o
   3 -10   9       35.22       33.33      3.23 o
   4 -10   9      167.68      179.29      7.22 o
   5 -10   9       10.15        7.69      2.93 o
   6 -10   9        1.14       -1.70      2.41 o
   7 -10   9        0.14       -1.95      2.53 o
   8 -10   9        7.69        9.43      3.22 o
   9 -10   9        0.89       -1.88      2.64 o
  -6  -9   9        1.26       -2.96      2.96 o
  -5  -9   9       25.69       26.30      4.02 o
  -4  -9   9       37.66       48.96      4.88 o
  -3  -9   9       34.06       26.74      3.66 o
  -2  -9   9        5.25        2.29      2.58 o
  -1  -9   9       19.95       19.98      3.43 o
   0  -9   9      163.48      159.35      5.78 o
   1  -9   9       29.55       32.26      3.23 o
   2  -9   9       33.65       34.87      3.01 o
   3  -9   9        3.98        2.72      3.09 o
   4  -9   9       28.54       25.02      2.85 o
   5  -9   9       10.27       10.92      2.99 o
   6  -9   9      191.12      172.39     11.38 o
   7  -9   9       29.08       23.74      5.20 o
   8  -9   9        0.26       -2.28      3.25 o
   9  -9   9       17.19       19.84      5.53 o
  10  -9   9        3.78        0.65      4.23 o
  -7  -8   9       44.12       33.91      4.37 o
  -6  -8   9       12.20        0.85      2.96 o
  -5  -8   9        0.16       -2.41      2.41 o
  -4  -8   9       10.99        6.52      2.81 o
  -3  -8   9        4.06        3.64      4.23 o
  -2  -8   9      122.86      124.90      6.30 o
  -1  -8   9        2.54       -1.50      1.74 o
   0  -8   9        3.61        1.63      1.83 o
   1  -8   9      134.90      127.86      4.98 o
   2  -8   9       11.46        7.49      2.61 o
   3  -8   9       87.83       91.73      4.25 o
   4  -8   9        5.76        4.44      2.50 o
   5  -8   9       11.75       12.75      2.99 o
   6  -8   9       35.94       43.26      5.85 o
   7  -8   9       43.21       45.54      5.85 o
   8  -8   9        0.08        0.00      3.25 o
   9  -8   9        8.40       12.03      4.88 o
  10  -8   9       18.08       17.56      5.20 o
  -8  -7   9       25.45       22.08      3.79 o
  -7  -7   9        2.95       -2.04      2.64 o
  -6  -7   9       12.36        7.10      2.87 o
  -5  -7   9      105.84       97.92      8.46 o
  -4  -7   9       80.36       83.76      4.94 o
  -3  -7   9      243.88      227.98      8.73 o
  -2  -7   9      230.13      222.62      8.47 o
  -1  -7   9       64.61       69.39      3.46 o
   0  -7   9       63.98       60.68      3.27 o
   1  -7   9       11.15        7.00      1.90 o
   2  -7   9       11.84       18.86      2.87 o
   3  -7   9       84.81       72.50      4.60 o
   4  -7   9      771.30      764.48     21.73 o
   5  -7   9       77.49       81.08      9.76 o
   6  -7   9        4.18       -3.25      3.25 o
   7  -7   9       20.48       14.64      4.55 o
   8  -7   9       20.89       14.96      4.23 o
   9  -7   9       11.65       19.84      4.88 o
  10  -7   9       14.31       12.69      4.88 o
  -8  -6   9        0.91        1.09      5.37 o
  -7  -6   9        8.14        5.78      2.64 o
  -6  -6   9        9.34        7.48      2.76 o
  -5  -6   9        1.73       -1.40      2.10 o
  -4  -6   9       59.64       60.68      4.14 o
  -3  -6   9       96.45       83.01      4.83 o
  -2  -6   9       93.38       84.18      3.67 o
  -1  -6   9      164.92      169.81      6.22 o
   0  -6   9      622.09      618.93     14.18 o
   1  -6   9      386.37      385.82     12.19 o
   2  -6   9        3.91        7.16      2.27 o
   3  -6   9        8.28        8.23      3.25 o
   4  -6   9        0.13       -1.88      2.03 o
   5  -6   9       53.72       59.51      4.12 o
   6  -6   9      178.60      155.48     10.08 o
   7  -6   9        0.32        0.98      2.93 o
   8  -6   9       27.63       28.30      4.88 o
   9  -6   9        2.99       -1.63      3.25 o
  10  -6   9       54.67       51.39      6.51 o
  -9  -5   9       27.22       32.20      5.20 o
  -8  -5   9       32.95       41.85      3.68 o
  -7  -5   9       51.43       55.15      3.91 o
  -6  -5   9        0.06       -2.03      2.03 o
  -5  -5   9      107.46       97.58      5.04 o
  -4  -5   9       55.42       48.54      3.66 o
  -3  -5   9      763.31      749.81     20.20 o
  -2  -5   9        0.01        1.98      1.41 o
  -1  -5   9       85.86      105.56      5.04 o
   0  -5   9      292.56      257.97      8.85 o
   1  -5   9      121.49      102.04      7.48 o
   2  -5   9      337.99      308.17     10.23 o
   3  -5   9        1.10        0.13      2.28 o
   4  -5   9      142.88      147.00     13.66 o
   5  -5   9      129.34      122.25      5.86 o
   6  -5   9      686.30      677.86     28.30 o
   7  -5   9        8.58        7.48      3.58 o
   8  -5   9       37.10       34.48      5.20 o
   9  -5   9        0.14       -1.63      3.25 o
  10  -5   9        2.13        7.16      4.23 o
  -9  -4   9        4.82        0.65      3.58 o
  -8  -4   9        4.01        1.85      2.27 o
  -7  -4   9       31.75       29.44      3.09 o
  -6  -4   9        0.03       -1.55      4.07 o
  -5  -4   9       12.62       12.51      2.41 o
  -4  -4   9      268.01      251.84      8.37 o
  -3  -4   9       74.07       74.76      3.54 o
  -2  -4   9     2062.90     2118.62     87.50 o
  -1  -4   9        8.09       14.71      2.27 o
   0  -4   9      151.47      143.73      5.97 o
   1  -4   9       52.20       46.68      3.33 o
   2  -4   9      187.27      179.13      7.01 o
   3  -4   9      132.10      135.07      9.27 o
   4  -4   9      947.69      945.46     25.87 o
   5  -4   9       12.66       13.01      3.90 o
   6  -4   9        8.57        8.66      6.51 o
   7  -4   9      193.59      196.46     11.38 o
   8  -4   9       13.07       14.64      4.23 o
   9  -4   9        1.04        3.25      3.58 o
  10  -4   9        2.68        6.83      4.23 o
 -10  -3   9       39.56       44.24      4.88 o
  -9  -3   9        1.38        2.28      3.25 o
  -8  -3   9       23.44       29.60      4.23 o
  -7  -3   9       23.04       19.80      2.41 o
  -6  -3   9      183.23      177.33      6.43 o
  -5  -3   9       32.08       31.06      2.87 o
  -4  -3   9        1.86        1.00      1.80 o
  -3  -3   9      247.77      240.64      6.37 o
  -2  -3   9      111.95      132.42      5.60 o
  -1  -3   9     2139.05     2051.10     52.44 o
   0  -3   9       13.19       15.20      2.41 o
   1  -3   9      211.49      212.31      8.29 o
   2  -3   9        1.98        0.41      1.71 o
   3  -3   9        8.59        6.99      2.30 o
   4  -3   9        0.66       -0.94      2.18 o
   5  -3   9      282.59      273.38      8.98 o
   6  -3   9        4.50        6.55      2.28 o
   7  -3   9        0.21        0.00      3.25 o
   8  -3   9        2.46        0.33      3.58 o
   9  -3   9        0.58       -0.98      3.58 o
  10  -3   9       34.56       53.67      6.51 o
 -10  -2   9        5.87        5.76      2.58 o
  -9  -2   9        6.80        7.81      3.25 o
  -8  -2   9        0.03       -1.95      2.60 o
  -7  -2   9       32.15       29.77      2.93 o
  -6  -2   9       13.43       11.22      3.09 o
  -5  -2   9      317.69      302.16      9.26 o
  -4  -2   9      345.32      306.75      9.40 o
  -3  -2   9      533.02      519.45     21.47 o
  -2  -2   9        0.73       -0.91      1.71 o
  -1  -2   9       29.21       28.67      2.76 o
   0  -2   9      213.29      211.46      7.59 o
   1  -2   9       22.24       21.66      2.76 o
   2  -2   9      127.31      114.53      5.40 o
   3  -2   9        0.08        7.90      9.30 o
   4  -2   9       11.39        7.88      1.71 o
   5  -2   9      112.30       96.65      4.85 o
   6  -2   9       69.59       72.54      6.51 o
   7  -2   9       11.18        5.53      3.58 o
   8  -2   9        6.34        8.13      3.90 o
   9  -2   9       47.20       50.42      6.51 o
 -10  -1   9       37.00       38.31      3.29 o
  -9  -1   9        1.47        0.49      2.80 o
  -8  -1   9        8.54       11.79      2.28 o
  -7  -1   9       25.37       22.50      2.05 o
  -6  -1   9       27.90       29.01      2.50 o
  -5  -1   9       23.11       20.97      2.27 o
  -4  -1   9       17.72       19.58      2.10 o
  -3  -1   9        7.56        7.23      1.94 o
  -2  -1   9      672.45      680.30     18.86 o
  -1  -1   9      381.82      363.96     11.38 o
   0  -1   9      226.03      218.11      6.32 o
   1  -1   9      285.66      312.91      8.25 o
   2  -1   9       41.29       42.56      2.69 o
   3  -1   9      294.97      286.21      7.68 o
   4  -1   9        5.71        6.40      1.81 o
   5  -1   9        0.36       -0.92      1.94 o
   6  -1   9       76.60       72.21      6.83 o
   7  -1   9       49.11       45.86      5.85 o
   8  -1   9        5.69        4.23      3.90 o
   9  -1   9        5.18        7.48      4.23 o
 -10   0   9       22.01       26.90      5.16 o
  -9   0   9        0.04        1.04      3.51 o
  -8   0   9        0.00       -1.77      1.86 o
  -7   0   9       25.48       25.32      4.43 o
  -6   0   9        0.30        0.54      1.60 o
  -5   0   9      141.50      128.08      4.91 o
  -4   0   9       16.18        9.96      1.80 o
  -3   0   9        0.66        0.35      1.46 o
  -2   0   9      149.23      149.76      5.00 o
  -1   0   9      152.50      135.16      4.82 o
   0   0   9        0.41       -1.37      1.37 o
   1   0   9      104.59       98.22      3.41 o
   2   0   9       62.12       67.87      2.84 o
   3   0   9        0.01        0.11      1.67 o
   4   0   9      379.12      381.42     11.90 o
   5   0   9        0.08        0.27      2.18 o
   6   0   9       24.04       28.62      5.20 o
   7   0   9        2.82        0.65      3.58 o
   8   0   9        0.02       -0.65      3.25 o
 -10   1   9       23.83       28.27      3.59 o
  -9   1   9        5.45        4.38      2.09 o
  -8   1   9       26.19       24.90      2.88 o
  -7   1   9        7.19        2.99      2.13 o
  -6   1   9        9.34        9.24      1.55 o
  -5   1   9      120.71      116.43      4.86 o
  -4   1   9      236.60      239.31      7.19 o
  -3   1   9        8.44       11.97      1.90 o
  -2   1   9        7.21        4.40      2.41 o
  -1   1   9       10.90        9.56      1.86 o
   0   1   9      218.75      211.38      5.53 o
   1   1   9        0.63       -1.22      1.22 o
   2   1   9       11.17        4.05      1.74 o
   3   1   9      147.83      139.66      4.65 o
   4   1   9      105.17       95.10      9.76 o
   5   1   9       50.45       47.05      5.20 o
   6   1   9       11.23        2.60      3.90 o
   7   1   9        0.20       -2.60      3.58 o
   8   1   9        7.39        2.93      4.23 o
 -10   2   9       21.79       26.24      4.07 o
  -9   2   9        2.13        4.36      2.29 o
  -8   2   9      185.21      192.98      9.68 o
  -7   2   9       24.31       20.40      2.58 o
  -6   2   9       47.14       46.20      4.37 o
  -5   2   9       73.91       67.14      3.94 o
  -4   2   9       20.35       18.28      2.28 o
  -3   2   9      496.39      488.69     12.08 o
  -2   2   9      102.73      104.09      6.29 o
  -1   2   9       33.57       34.20      3.59 o
   0   2   9      100.78      107.26      3.86 o
   1   2   9      100.68      101.90      6.67 o
   2   2   9      168.50      187.00      8.26 o
   3   2   9       44.68       39.49      3.91 o
   4   2   9        5.18        2.76      2.53 o
   5   2   9        9.30        8.33      3.74 o
   6   2   9       29.15       30.90      5.53 o
   7   2   9        2.37        4.88      3.90 o
 -10   3   9        3.55        9.49      4.07 o
  -9   3   9        7.70       10.31      2.68 o
  -8   3   9       31.05       32.84      5.82 o
  -7   3   9       43.18       54.71      4.69 o
  -6   3   9       22.71       21.34      2.66 o
  -5   3   9       23.50       20.99      3.26 o
  -4   3   9        0.08       -1.74      1.74 o
  -3   3   9      178.78      182.77      6.51 o
  -2   3   9      126.24      127.54      5.13 o
  -1   3   9      255.02      268.14      8.14 o
   0   3   9      136.74      145.78      8.98 o
   1   3   9      178.58      173.23      6.38 o
   2   3   9       72.11       73.06      4.34 o
   3   3   9       72.99       72.92      7.16 o
   4   3   9        0.42        0.17      3.58 o
   5   3   9        0.27        0.65      3.90 o
   6   3   9       32.48       43.59      6.83 o
 -10   4   9       25.24       25.35      3.90 o
  -9   4   9       10.69        9.27      2.67 o
  -8   4   9       58.67       44.87      3.63 o
  -7   4   9        0.27        0.16      2.08 o
  -6   4   9      126.17      126.69      5.50 o
  -5   4   9        1.10       -0.85      1.86 o
  -4   4   9       26.35       21.29      2.74 o
  -3   4   9        1.43       -1.57      1.57 o
  -2   4   9       42.81       39.26      3.23 o
  -1   4   9       52.69       60.09      3.87 o
   0   4   9        0.25        0.22      4.88 o
   1   4   9       90.17       90.65      4.61 o
   2   4   9        3.86        2.76      2.99 o
   3   4   9       36.86       41.60      4.72 o
   4   4   9       72.60       68.08      5.37 o
   5   4   9        0.90       -4.23      4.23 o
  -9   5   9       17.63       24.42      4.03 o
  -8   5   9       22.16       22.61      5.25 o
  -7   5   9       11.55       16.44      2.86 o
  -6   5   9       20.18       19.23      2.93 o
  -5   5   9       39.61       40.73      3.54 o
  -4   5   9        8.41        8.47      4.53 o
  -3   5   9       33.19       30.24      3.03 o
  -2   5   9        5.20        3.34      2.44 o
  -1   5   9        5.58        8.62      2.59 o
   0   5   9       21.63       18.69      4.56 o
   1   5   9       10.86       11.06      3.68 o
   2   5   9        0.09       -0.65      2.99 o
   3   5   9        0.63        2.28      4.72 o
   4   5   9       72.67       81.95      6.67 o
  -9   6   9       44.35       52.19      5.16 o
  -8   6   9      145.04      152.29      6.78 o
  -7   6   9       22.44       15.57      3.09 o
  -6   6   9        1.05       -2.02      2.28 o
  -5   6   9       10.25       16.36      3.24 o
  -4   6   9       35.81       35.68      3.50 o
  -3   6   9        2.96       -0.45      2.65 o
  -2   6   9       74.59       75.37      4.65 o
  -1   6   9       48.03       46.54      3.91 o
   0   6   9        2.13       -1.05      3.33 o
   1   6   9        5.51        6.18      3.68 o
   2   6   9        0.33       -2.11      3.33 o
   3   6   9       12.67       10.66      4.12 o
  -8   7   9        4.00        2.57      5.04 o
  -7   7   9       16.89       14.08      3.25 o
  -6   7   9        3.90        4.65      2.74 o
  -5   7   9        0.21        2.56      3.00 o
  -4   7   9        3.38        6.68      2.95 o
  -3   7   9       73.32       75.05      6.16 o
  -2   7   9        0.88        6.59      6.34 o
  -1   7   9       58.00       56.54      4.48 o
   0   7   9        0.07       -2.07      3.59 o
   1   7   9        0.29       -0.04      3.59 o
   2   7   9       18.03       13.44      8.13 o
  -6   8   9       17.50       20.53      4.15 o
  -5   8   9       32.18       29.62      4.81 o
  -4   8   9        8.33        4.48      3.98 o
  -3   8   9        0.50       -3.30      3.30 o
  -2   8   9       58.14       67.69      6.25 o
  -1   8   9        0.68       -3.90      6.18 o
   0 -13  10       24.76       30.39      5.00 o
   1 -13  10        0.12        1.01      3.90 o
   2 -13  10       44.30       46.77      6.02 o
   3 -13  10        1.01        0.00      4.23 o
   4 -13  10       27.69       43.21      4.94 o
   5 -13  10        2.80        4.51      3.33 o
   6 -13  10        0.01        0.81      3.22 o
  -2 -12  10       10.67        8.57      3.98 o
  -1 -12  10        2.52       -3.19      3.19 o
   0 -12  10        7.78       14.46      4.06 o
   1 -12  10       79.67       83.65      6.16 o
   2 -12  10       87.88       88.88      6.43 o
   3 -12  10       14.66       16.04      3.27 o
   4 -12  10        9.01       10.07      3.20 o
   5 -12  10       20.38       29.22      6.34 o
   6 -12  10        5.31        5.91      3.20 o
   7 -12  10        9.86        8.85      3.43 o
  -4 -11  10       29.90       29.53      4.58 o
  -3 -11  10        3.47        5.28      3.52 o
  -2 -11  10        3.80        2.24      3.05 o
  -1 -11  10       30.42       38.14      4.58 o
   0 -11  10       41.29       36.72      4.48 o
   1 -11  10      288.43      330.47     12.39 o
   2 -11  10      142.87      160.28      6.61 o
   3 -11  10       70.15       83.56      4.72 o
   4 -11  10        0.07       -1.46      2.32 o
   5 -11  10       27.30       25.98      3.89 o
   6 -11  10        0.77       -0.98      2.76 o
   7 -11  10       22.70       19.42      3.89 o
   8 -11  10        0.08       -2.87      2.87 o
  -5 -10  10        6.75        2.70      3.36 o
  -4 -10  10        0.05        0.14      2.95 o
  -3 -10  10        0.51        2.18      3.12 o
  -2 -10  10       29.26       35.59      5.04 o
  -1 -10  10       43.90       53.42      5.69 o
   0 -10  10        2.37        2.55      3.58 o
   1 -10  10       32.39       34.45      3.30 o
   2 -10  10       25.04       22.27      4.25 o
   3 -10  10       62.91       67.25      4.11 o
   4 -10  10       76.70       76.31      4.80 o
   5 -10  10       66.65       72.88      5.28 o
   6 -10  10        0.06        2.80      3.25 o
   7 -10  10       27.31       27.40      4.02 o
   8 -10  10        0.35        1.43      2.96 o
   9 -10  10       37.20       41.63      6.83 o
  -6  -9  10        0.28        2.76      4.55 o
  -5  -9  10       23.57       34.87      4.35 o
  -4  -9  10        1.80        1.38      2.89 o
  -3  -9  10        4.01        1.73      3.25 o
  -2  -9  10       12.08        8.83      2.96 o
  -1  -9  10        2.74        0.65      2.58 o
   0  -9  10       17.33       19.91      2.61 o
   1  -9  10        6.34        4.02      2.89 o
   2  -9  10        0.06       -1.19      2.89 o
   3  -9  10        9.79        7.21      2.50 o
   4  -9  10       12.06       10.34      2.53 o
   5  -9  10      152.97      125.88      9.76 o
   6  -9  10       36.68       35.78      5.85 o
   7  -9  10        5.06        6.51      4.23 o
   8  -9  10        3.21       -3.58      3.58 o
   9  -9  10       10.22       13.66      5.20 o
  -7  -8  10       79.63       67.76      5.29 o
  -6  -8  10        0.12        1.60      2.73 o
  -5  -8  10        0.17        2.34      2.81 o
  -4  -8  10       21.07       28.09      7.32 o
  -3  -8  10        4.03        2.37      2.50 o
  -2  -8  10        0.09        2.79      2.58 o
  -1  -8  10       51.94       47.54      7.97 o
   0  -8  10       58.79       53.60      3.36 o
   1  -8  10       32.70       29.02      2.77 o
   2  -8  10       51.82       45.63      3.30 o
   3  -8  10        0.57       -2.34      2.34 o
   4  -8  10       17.16       16.27      3.10 o
   5  -8  10        0.00       -1.95      3.25 o
   6  -8  10       51.31       35.13      5.53 o
   7  -8  10        6.55       11.06      4.23 o
   8  -8  10       27.98       38.71      6.18 o
   9  -8  10       10.51       11.38      4.88 o
  -7  -7  10        3.13       -0.79      2.65 o
  -6  -7  10       20.96       12.81      3.05 o
  -5  -7  10       50.05       40.86      6.18 o
  -4  -7  10       80.28       82.37      4.94 o
  -3  -7  10        9.98        7.77      2.73 o
  -2  -7  10       49.03       52.69      4.12 o
  -1  -7  10        1.26        0.94      2.23 o
   0  -7  10       10.76       17.50      3.01 o
   1  -7  10      255.61      247.62      7.43 o
   2  -7  10       75.96       75.33      5.85 o
   3  -7  10      687.64      659.95     19.43 o
   4  -7  10      164.81      159.68      7.24 o
   5  -7  10       59.15       66.35      6.83 o
   6  -7  10       51.97       42.61      5.85 o
   7  -7  10        5.99        5.85      3.58 o
   8  -7  10       10.21       18.54      4.88 o
   9  -7  10        8.61       16.91      4.88 o
  10  -7  10        2.06       -1.30      4.23 o
  -8  -6  10        2.24        2.29      2.64 o
  -7  -6  10        3.86        1.92      2.50 o
  -6  -6  10       12.88       15.44      3.10 o
  -5  -6  10      106.16       98.61      6.51 o
  -4  -6  10        3.95        2.13      2.27 o
  -3  -6  10        1.07        0.16      2.27 o
  -2  -6  10       51.79       39.04      3.66 o
  -1  -6  10      187.68      196.28      9.01 o
   0  -6  10       94.58       95.36      5.37 o
   1  -6  10      395.65      404.30     12.88 o
   2  -6  10       62.75       57.29      4.55 o
   3  -6  10       11.15        7.31      2.64 o
   4  -6  10      188.31      160.33      7.13 o
   5  -6  10      199.74      210.77     12.03 o
   6  -6  10        9.68        7.48      3.90 o
   7  -6  10       41.00       45.54      5.85 o
   8  -6  10       51.28       60.17      6.83 o
   9  -6  10       24.07       21.79      5.20 o
  10  -6  10       26.02       21.14      5.53 o
  -8  -5  10        0.02       -2.41      2.41 o
  -7  -5  10        7.35        8.50      2.64 o
  -6  -5  10       36.50       35.04      3.43 o
  -5  -5  10       84.30       81.55      4.71 o
  -4  -5  10      220.14      211.22      7.81 o
  -3  -5  10      304.61      270.29      9.30 o
  -2  -5  10      297.30      268.13     11.99 o
  -1  -5  10       24.76       32.85      3.05 o
   0  -5  10      194.31      181.40      7.48 o
   1  -5  10      326.59      299.64     10.12 o
   2  -5  10        5.16       -0.87      2.18 o
   3  -5  10       32.38       31.66      3.74 o
   4  -5  10       78.85       82.64      4.94 o
   5  -5  10      423.76      394.88     18.54 o
   6  -5  10        5.76        3.90      3.58 o
   7  -5  10      127.05      117.42      9.11 o
   8  -5  10        0.41        0.65      3.25 o
   9  -5  10        6.58        8.46      4.23 o
  -9  -4  10        0.53        0.98      3.58 o
  -8  -4  10      152.20      162.96      9.76 o
  -7  -4  10       44.02       37.22      3.20 o
  -6  -4  10        6.72        7.48      2.30 o
  -5  -4  10        0.14       -1.80      1.80 o
  -4  -4  10      163.03      138.60      5.97 o
  -3  -4  10        3.37        1.11      2.18 o
  -2  -4  10      207.32      199.40     11.87 o
  -1  -4  10       69.28       62.60      3.89 o
   0  -4  10        6.58        2.17      2.03 o
   1  -4  10      200.61      214.17      8.16 o
   2  -4  10       81.85       89.97      5.69 o
   3  -4  10       99.24       87.69      8.29 o
   4  -4  10       91.14       86.11      5.17 o
   5  -4  10        4.62        3.25      3.90 o
   6  -4  10        8.53        7.86      4.07 o
   7  -4  10       20.97       18.22      4.55 o
   8  -4  10       30.81       43.26      5.85 o
   9  -4  10       45.67       56.60      6.83 o
  -9  -3  10       21.88       27.00      4.55 o
  -8  -3  10        2.22       -0.33      3.25 o
  -7  -3  10       31.19       31.69      2.96 o
  -6  -3  10        8.29        4.95      2.03 o
  -5  -3  10       14.15       14.77      2.41 o
  -4  -3  10       25.83       27.01      6.99 o
  -3  -3  10      901.58      863.91     33.83 o
  -2  -3  10      225.31      225.88     10.73 o
  -1  -3  10      251.70      270.31      9.19 o
   0  -3  10        1.61        1.14      3.09 o
   1  -3  10       57.10       58.90      3.91 o
   2  -3  10      319.73      315.54     10.57 o
   3  -3  10       10.65        3.90      2.30 o
   4  -3  10      135.15      137.22      5.02 o
   5  -3  10       96.24       83.71      9.76 o
   6  -3  10       65.83       60.17      6.51 o
   7  -3  10       17.05       15.94      4.55 o
   8  -3  10       14.56       13.99      4.55 o
   9  -3  10        5.72        9.11      4.55 o
 -10  -2  10       49.10       67.11      4.76 o
  -9  -2  10       11.99       12.36      3.58 o
  -8  -2  10        0.63        0.98      2.93 o
  -7  -2  10        5.67        7.65      2.10 o
  -6  -2  10       11.90       14.24      2.34 o
  -5  -2  10      119.89      119.87      5.37 o
  -4  -2  10      629.52      591.66     24.40 o
  -3  -2  10       57.99       57.03      3.66 o
  -2  -2  10      230.86      233.26      8.14 o
  -1  -2  10      197.62      179.82      7.12 o
   0  -2  10        7.64        9.11      2.30 o
   1  -2  10      101.13       96.72      5.17 o
   2  -2  10       18.89       14.67      2.05 o
   3  -2  10      111.95      120.46      4.61 o
   4  -2  10        2.78        1.80      1.86 o
   5  -2  10       54.22       59.84      9.76 o
   6  -2  10       24.50       18.87      4.55 o
   7  -2  10        0.49        1.30      3.25 o
   8  -2  10        0.15       -3.25      3.25 o
   9  -2  10        2.49        4.55      4.55 o
 -10  -1  10       24.19       31.68      5.37 o
  -9  -1  10       76.78       78.90      5.04 o
  -8  -1  10        8.43       10.75      2.65 o
  -7  -1  10       28.43       26.43      3.28 o
  -6  -1  10        1.05       -0.51      1.56 o
  -5  -1  10      128.83      118.48      5.23 o
  -4  -1  10       17.17       13.66      3.58 o
  -3  -1  10      393.24      395.53     20.82 o
  -2  -1  10        3.76        2.13      2.03 o
  -1  -1  10       34.64       43.92      2.94 o
   0  -1  10       65.58       71.74      3.50 o
   1  -1  10      168.68      184.17      5.94 o
   2  -1  10      190.60      200.93      6.36 o
   3  -1  10        6.95        7.08      2.00 o
   4  -1  10       16.53       22.82      3.74 o
   5  -1  10        7.49       14.42      2.73 o
   6  -1  10       54.68       59.85      6.51 o
   7  -1  10       21.03       27.97      5.20 o
   8  -1  10        4.92        8.13      4.23 o
 -10   0  10        4.82        7.27      2.89 o
  -9   0  10        3.49        3.67      2.43 o
  -8   0  10        5.07        7.62      2.39 o
  -7   0  10      160.84      163.67      6.19 o
  -6   0  10        5.95        5.68      1.80 o
  -5   0  10      129.69      110.21      5.74 o
  -4   0  10      170.21      175.41      9.60 o
  -3   0  10       47.34       43.07      2.85 o
  -2   0  10      746.23      763.80     17.53 o
  -1   0  10       41.53       39.66      2.93 o
   0   0  10        6.78        6.94      1.93 o
   1   0  10       29.92       27.92      2.56 o
   2   0  10       30.11       41.46      3.49 o
   3   0  10      173.46      176.52      6.62 o
   4   0  10       91.57       90.43     11.38 o
   5   0  10       32.68       29.49      3.36 o
   6   0  10        2.85        4.23      3.90 o
   7   0  10        0.01        1.95      3.90 o
   8   0  10        0.06        1.63      3.90 o
 -10   1  10       63.18       75.77      5.14 o
  -9   1  10        1.20        0.90      3.54 o
  -8   1  10       55.89       56.98      5.69 o
  -7   1  10       61.56       56.08      3.73 o
  -6   1  10      141.76      139.78      5.67 o
  -5   1  10       33.37       28.53      3.43 o
  -4   1  10        3.67        0.98      2.53 o
  -3   1  10      278.38      263.18      7.81 o
  -2   1  10       25.11       16.57      2.36 o
  -1   1  10      300.43      330.03      9.08 o
   0   1  10        3.98        4.35      2.65 o
   1   1  10       63.96       72.42      3.88 o
   2   1  10       12.82        9.43      2.24 o
   3   1  10       71.51       74.67      4.81 o
   4   1  10       52.86       46.62      5.85 o
   5   1  10        0.69       -2.04      2.41 o
   6   1  10        9.64       12.36      4.55 o
   7   1  10        0.33        0.33      4.23 o
 -10   2  10       18.42       24.11      6.18 o
  -9   2  10       36.30       53.39      4.68 o
  -8   2  10       23.72       23.17      3.06 o
  -7   2  10       45.71       52.09      3.68 o
  -6   2  10       57.14       59.52      3.83 o
  -5   2  10      119.75      117.09      5.18 o
  -4   2  10      123.36      134.89      6.66 o
  -3   2  10      196.84      200.75      6.69 o
  -2   2  10       51.62       58.62      4.08 o
  -1   2  10       29.50       28.36      2.93 o
   0   2  10      301.45      284.60      8.39 o
   1   2  10        5.43        4.92      2.44 o
   2   2  10        2.13        0.12      2.10 o
   3   2  10       85.14       88.92      8.13 o
   4   2  10        3.33        0.81      2.76 o
   5   2  10        3.60        8.46      4.88 o
   6   2  10       14.06       13.99      5.20 o
  -9   3  10       21.04       19.92      3.83 o
  -8   3  10       75.56       76.35      4.53 o
  -7   3  10        0.83        1.48      2.21 o
  -6   3  10        0.59       -0.82      2.13 o
  -5   3  10      116.25      100.95      6.85 o
  -4   3  10        0.28       -2.46      2.46 o
  -3   3  10        0.14       -2.32      2.58 o
  -2   3  10        8.65        6.54      2.38 o
  -1   3  10        4.05        4.63      2.28 o
   0   3  10      504.41      510.61     13.21 o
   1   3  10      602.88      607.02     15.14 o
   2   3  10        6.65        5.65      2.96 o
   3   3  10      100.09      119.72      6.78 o
   4   3  10        0.01       -0.65      2.76 o
   5   3  10        0.18        1.30      4.23 o
   6   3  10        0.00        7.48      4.88 o
  -9   4  10       31.57       30.89      4.30 o
  -8   4  10        2.55        2.11      2.48 o
  -7   4  10       53.62       59.12      4.21 o
  -6   4  10        5.18        6.54      2.55 o
  -5   4  10        1.58       -2.25      2.25 o
  -4   4  10        0.15        0.78      2.21 o
  -3   4  10       70.03       73.99      5.46 o
  -2   4  10       21.53       18.70      3.56 o
  -1   4  10       30.94       32.54      3.31 o
   0   4  10       15.21       11.48      2.80 o
   1   4  10       51.36       44.85      3.59 o
   2   4  10       47.40       57.84      5.06 o
   3   4  10        0.02        0.01      3.10 o
   4   4  10        2.95        0.16      6.34 o
   5   4  10        2.20        1.30      4.88 o
  -9   5  10        0.85        8.46      4.23 o
  -8   5  10       36.51       47.55      5.08 o
  -7   5  10       37.80       33.67      6.94 o
  -6   5  10       29.40       35.63      3.62 o
  -5   5  10       31.30       28.22      3.31 o
  -4   5  10        6.34        5.83      3.07 o
  -3   5  10        0.00        1.75      2.96 o
  -2   5  10       99.95       98.61      6.39 o
  -1   5  10       31.44       27.05      3.49 o
   0   5  10       65.86       69.64      5.82 o
   1   5  10       15.02       16.33      4.12 o
   2   5  10       15.59       18.99      4.72 o
   3   5  10        0.51       -3.17      3.33 o
  -8   6  10       48.82       54.21      5.63 o
  -7   6  10       15.35       18.13      3.31 o
  -6   6  10        4.35        7.43      2.84 o
  -5   6  10       99.67      102.89      7.38 o
  -4   6  10        5.36        1.98      2.91 o
  -3   6  10        4.62        3.85      3.36 o
  -2   6  10       10.78        5.61      3.59 o
  -1   6  10        7.09        7.33      2.97 o
   0   6  10       14.66       20.59      6.18 o
   1   6  10        5.19        8.11      7.81 o
   2   6  10       24.89       24.83      4.83 o
  -6   7  10        0.08       -1.95      2.74 o
  -5   7  10       13.44       15.46      3.31 o
  -4   7  10      123.42      139.94     12.85 o
  -3   7  10        0.02        3.82      3.90 o
  -2   7  10       33.23       26.91      4.91 o
  -1   7  10        8.75        7.81      6.51 o
   0   7  10        2.58        5.57      4.12 o
   1 -13  11        0.90        7.16      3.90 o
   2 -13  11        6.53       10.78      4.55 o
   3 -13  11       44.50       60.50      8.13 o
   4 -13  11        4.62       14.96      5.53 o
   5 -13  11        4.31        9.60      3.68 o
  -2 -12  11        0.43        4.37      3.49 o
  -1 -12  11       42.20       47.12      5.31 o
   0 -12  11       10.43       12.69      3.90 o
   1 -12  11        0.14        0.02      3.19 o
   2 -12  11       29.98       31.30      4.76 o
   3 -12  11       64.27       65.00      7.12 o
   4 -12  11       53.35       61.79      5.29 o
   5 -12  11        4.88        5.69      3.22 o
   6 -12  11        8.50        7.68      3.33 o
   7 -12  11        0.03        0.02      3.74 o
  -3 -11  11       17.72       13.95      3.98 o
  -2 -11  11        5.75        5.25      3.43 o
  -1 -11  11       11.67        9.07      3.59 o
   0 -11  11        4.25        6.51      3.36 o
   1 -11  11      133.37      125.41      7.22 o
   2 -11  11       49.73       56.14      4.15 o
   3 -11  11        9.33        6.26      2.74 o
   4 -11  11        2.08        3.33      2.87 o
   5 -11  11       55.11       44.26      4.72 o
   6 -11  11        1.55        1.04      2.87 o
   7 -11  11       16.07       18.21      4.02 o
   8 -11  11        0.65       -1.59      3.10 o
  -4 -10  11        6.69        7.94      4.72 o
  -3 -10  11       18.33       25.37      3.98 o
  -2 -10  11        3.92        5.57      3.28 o
  -1 -10  11       11.09        3.67      3.20 o
   0 -10  11        9.45       12.36      4.23 o
   1 -10  11       43.36       41.80      4.45 o
   2 -10  11        0.03       -1.63      2.08 o
   3 -10  11      144.99      157.03      6.96 o
   4 -10  11        5.05        3.67      3.63 o
   5 -10  11       19.92       24.71      3.79 o
   6 -10  11       69.15       73.09      5.51 o
   7 -10  11       12.26       14.64      5.20 o
   8 -10  11        7.56        9.43      4.88 o
  -5  -9  11       26.21       27.80      4.12 o
  -4  -9  11        4.76        6.37      4.39 o
  -3  -9  11        4.37        0.92      2.65 o
  -2  -9  11       12.10       14.79      3.28 o
  -1  -9  11       18.80       20.04      5.53 o
   0  -9  11        4.08        6.37      2.89 o
   1  -9  11        9.20        7.36      2.42 o
   2  -9  11       19.73       15.64      2.69 o
   3  -9  11        1.32       -2.09      2.09 o
   4  -9  11       66.91       68.15      5.29 o
   5  -9  11        1.87       -3.25      3.25 o
   6  -9  11        0.34       -2.93      3.58 o
   7  -9  11        0.01       -0.65      3.58 o
   8  -9  11        4.51        4.88      4.55 o
   9  -9  11        0.65       -1.63      4.23 o
  -6  -8  11       35.33       33.87      4.12 o
  -5  -8  11        6.08        6.61      3.05 o
  -4  -8  11       51.48       53.20     12.85 o
  -3  -8  11        0.42       -0.95      2.50 o
  -2  -8  11        0.60       -1.03      4.72 o
  -1  -8  11      120.32      122.04      6.48 o
   0  -8  11        7.13        7.26      2.28 o
   1  -8  11       63.35       52.83      3.56 o
   2  -8  11       90.91       99.60      7.42 o
   3  -8  11        0.57       -0.04      2.58 o
   4  -8  11        9.00        0.98      3.25 o
   5  -8  11       52.12       62.13      6.83 o
   6  -8  11       19.58       16.59      4.88 o
   7  -8  11        0.33        1.63      3.90 o
   8  -8  11       22.96       27.65      5.85 o
   9  -8  11        0.64        5.53      4.55 o
  -7  -7  11        0.06       -0.75      2.87 o
  -6  -7  11       13.73        8.76      2.96 o
  -5  -7  11        4.53        4.89      2.81 o
  -4  -7  11        3.68        2.01      2.58 o
  -3  -7  11      188.71      209.19     10.08 o
  -2  -7  11        0.01       -0.74      2.34 o
  -1  -7  11        8.71        7.16      2.73 o
   0  -7  11       97.99       96.68      5.69 o
   1  -7  11      211.07      217.30      8.73 o
   2  -7  11       64.88       65.98      4.88 o
   3  -7  11       31.84       34.64      5.20 o
   4  -7  11        0.29       -0.41      2.50 o
   5  -7  11       41.99       33.18      5.53 o
   6  -7  11       12.38       11.38      4.55 o
   7  -7  11       32.07       32.85      5.53 o
   8  -7  11        9.82        2.93      3.90 o
   9  -7  11        0.58       -1.63      3.58 o
  -8  -6  11       14.36       13.66      4.55 o
  -7  -6  11       57.20       59.87      4.58 o
  -6  -6  11      142.28      125.56      6.30 o
  -5  -6  11       73.52       54.61      4.25 o
  -4  -6  11       48.97       42.67      3.89 o
  -3  -6  11        5.08        6.76      2.64 o
  -2  -6  11      117.43      120.36      6.34 o
  -1  -6  11        9.53        7.03      3.11 o
   0  -6  11        2.97        3.95      2.34 o
   1  -6  11       17.11       14.00      2.89 o
   2  -6  11      257.45      249.64      9.54 o
   3  -6  11      546.60      521.11     16.10 o
   4  -6  11        2.12        3.25      2.76 o
   5  -6  11       67.47       72.54      7.16 o
   6  -6  11       61.45       61.80      6.83 o
   7  -6  11       61.61       75.79      7.81 o
   8  -6  11        0.78        1.63      3.90 o
   9  -6  11        1.43        0.33      3.90 o
  -8  -5  11        3.24       -3.90      3.90 o
  -7  -5  11       58.85       60.58      4.35 o
  -6  -5  11       73.88       71.90      4.58 o
  -5  -5  11       28.55       31.70      3.33 o
  -4  -5  11        1.07       -2.03      2.03 o
  -3  -5  11       14.08       14.40      2.81 o
  -2  -5  11       46.49       48.46      3.89 o
  -1  -5  11      165.62      164.26      6.99 o
   0  -5  11       10.09       12.65      2.58 o
   1  -5  11       10.06        8.24      2.64 o
   2  -5  11      151.98      151.12      7.48 o
   3  -5  11        0.12       -2.27      2.27 o
   4  -5  11       20.10       21.69      3.33 o
   5  -5  11      755.01      709.09     29.92 o
   6  -5  11       21.80       13.34      4.55 o
   7  -5  11        1.57        2.28      3.90 o
   8  -5  11       41.23       43.26      6.51 o
   9  -5  11       31.77       32.20      5.85 o
  -9  -4  11       46.72       52.04      6.18 o
  -8  -4  11        5.72        5.53      3.90 o
  -7  -4  11        4.01        0.08      2.27 o
  -6  -4  11        7.02        5.72      2.27 o
  -5  -4  11       49.94       57.68      3.98 o
  -4  -4  11       67.82       67.22      4.35 o
  -3  -4  11       13.67       19.25      2.96 o
  -2  -4  11       60.48       62.80      4.12 o
  -1  -4  11        8.64        9.14      2.41 o
   0  -4  11      853.52      829.53     23.23 o
   1  -4  11       24.30       25.51      5.04 o
   2  -4  11        4.38        7.48      2.53 o
   3  -4  11       12.04       11.38      2.99 o
   4  -4  11      109.53      118.40      8.78 o
   5  -4  11        2.73        7.18      5.04 o
   6  -4  11       23.90       18.54      4.88 o
   7  -4  11        1.90        2.60      3.90 o
   8  -4  11        0.02        4.23      4.23 o
   9  -4  11        4.06        9.76      4.88 o
  -9  -3  11        0.92        4.55      3.90 o
  -8  -3  11       21.92       23.42      4.88 o
  -7  -3  11        0.03        1.70      2.03 o
  -6  -3  11       20.08       15.71      5.37 o
  -5  -3  11       77.79       74.16      4.35 o
  -4  -3  11      615.85      587.97     16.62 o
  -3  -3  11      355.54      335.68     15.94 o
  -2  -3  11      238.20      226.39      8.37 o
  -1  -3  11        0.05        0.94      2.03 o
   0  -3  11        1.65       -2.18      2.18 o
   1  -3  11       20.59       20.41      4.72 o
   2  -3  11        0.00        2.51      2.41 o
   3  -3  11       10.52        9.31      2.76 o
   4  -3  11       30.03       24.00      3.05 o
   5  -3  11       21.29       19.58      3.90 o
   6  -3  11        0.90       -2.60      3.25 o
   7  -3  11       19.93       21.47      5.20 o
   8  -3  11        2.68       -1.63      3.58 o
  -9  -2  11        0.05       -1.44      2.64 o
  -8  -2  11        3.02        3.58      3.58 o
  -7  -2  11       35.04       47.81      5.53 o
  -6  -2  11       35.34       33.09      2.96 o
  -5  -2  11       35.68       33.75      3.05 o
  -4  -2  11       84.72       79.69      6.83 o
  -3  -2  11        4.68        5.85      3.58 o
  -2  -2  11       53.07       53.02      7.32 o
  -1  -2  11      214.38      218.69      8.27 o
   0  -2  11      244.65      239.57      8.85 o
   1  -2  11      108.91      114.35      4.76 o
   2  -2  11        6.12        6.38      2.00 o
   3  -2  11       23.79       24.88      2.69 o
   4  -2  11      140.83      151.04      6.80 o
   5  -2  11       11.15       10.00      2.58 o
   6  -2  11        0.03        3.90      3.90 o
   7  -2  11        0.50        1.63      3.90 o
   8  -2  11        4.71        1.63      3.90 o
  -9  -1  11       10.00       16.24      3.28 o
  -8  -1  11        2.18        4.04      2.64 o
  -7  -1  11       11.39        6.17      2.81 o
  -6  -1  11      278.04      271.54      8.96 o
  -5  -1  11       13.58       16.91      3.20 o
  -4  -1  11      281.80      265.45      9.88 o
  -3  -1  11       14.65       12.99      2.87 o
  -2  -1  11       18.30       15.35      2.29 o
  -1  -1  11       31.56       22.51      2.44 o
   0  -1  11       82.50       84.90      4.07 o
   1  -1  11      122.96      123.41      5.01 o
   2  -1  11        4.29        3.00      2.47 o
   3  -1  11       60.98       70.12      3.80 o
   4  -1  11        2.57        2.54      2.50 o
   5  -1  11      137.27      144.75      6.56 o
   6  -1  11        3.88       -2.93      3.90 o
   7  -1  11        5.11        1.95      4.23 o
   8  -1  11        0.34        2.28      4.23 o
  -9   0  11        9.88       14.18      3.90 o
  -8   0  11       15.65       16.34      4.07 o
  -7   0  11       17.32       20.45      4.39 o
  -6   0  11       22.35       18.00      2.71 o
  -5   0  11      124.67      129.84      6.55 o
  -4   0  11       89.07       79.00      5.04 o
  -3   0  11      178.41      181.25      7.81 o
  -2   0  11        6.35        5.17      2.05 o
  -1   0  11       20.95       21.03      2.55 o
   0   0  11        2.20        0.88      1.93 o
   1   0  11      164.09      179.38      6.32 o
   2   0  11       11.45       10.09      2.37 o
   3   0  11        3.67        5.11      2.64 o
   4   0  11      108.23       95.46      5.46 o
   5   0  11        0.30        1.30      4.23 o
   6   0  11       43.29       38.71      6.51 o
   7   0  11        0.67       -0.33      4.23 o
  -9   1  11       51.05       55.29      5.00 o
  -8   1  11        1.37        1.01      4.59 o
  -7   1  11       77.39       91.47     12.10 o
  -6   1  11        2.99        7.75      4.72 o
  -5   1  11        9.23       11.79      3.20 o
  -4   1  11       87.18       84.98      6.02 o
  -3   1  11        1.93        2.18      2.64 o
  -2   1  11      184.27      190.80      6.50 o
  -1   1  11       33.56       37.25      3.12 o
   0   1  11        0.88       -0.15      2.00 o
   1   1  11        0.00       -2.00      2.00 o
   2   1  11      313.08      335.70      9.62 o
   3   1  11        5.36        8.00      3.10 o
   4   1  11        0.30        1.42      2.73 o
   5   1  11        0.74        2.28      3.90 o
   6   1  11        0.09        3.90      4.23 o
  -9   2  11        6.25        6.52      3.36 o
  -8   2  11        1.70        5.11      3.66 o
  -7   2  11        0.10       -0.73      2.32 o
  -6   2  11       99.24       99.41      5.19 o
  -5   2  11        0.59        0.23      2.64 o
  -4   2  11      101.81      103.43      8.13 o
  -3   2  11        0.15        1.48      2.73 o
  -2   2  11       84.25       87.51      4.50 o
  -1   2  11       18.26       23.92      2.85 o
   0   2  11        0.44       -0.90      2.24 o
   1   2  11      260.71      258.18      8.26 o
   2   2  11       11.00        9.02      6.34 o
   3   2  11       75.27       89.72      6.67 o
   4   2  11       37.80       35.44      4.21 o
   5   2  11       20.85       26.02      6.18 o
   6   2  11        0.17        2.93      4.88 o
  -9   3  11       38.32       36.67      4.53 o
  -8   3  11        3.00        5.16      4.23 o
  -7   3  11       28.57       27.39      3.38 o
  -6   3  11       73.39       77.48      4.61 o
  -5   3  11       51.89       59.53      5.14 o
  -4   3  11       14.34       15.04      3.59 o
  -3   3  11        7.07        5.24      3.05 o
  -2   3  11       22.96       19.34      2.80 o
  -1   3  11       69.24       72.65      4.36 o
   0   3  11       83.03       88.48      4.75 o
   1   3  11        0.07       -0.82      2.34 o
   2   3  11        7.27        4.72      3.22 o
   3   3  11        0.22        1.75      5.04 o
   4   3  11       17.14       15.62      3.91 o
   5   3  11        0.70        0.33      4.88 o
  -8   4  11        0.03       -3.11      4.39 o
  -7   4  11       54.51       52.08      4.33 o
  -6   4  11        0.66       -2.95      3.29 o
  -5   4  11       10.45        8.85      5.69 o
  -4   4  11       23.40       24.12      4.12 o
  -3   4  11       19.34       21.14      3.98 o
  -2   4  11       29.76       33.46      4.45 o
  -1   4  11       51.04       48.68      3.99 o
   0   4  11       51.13       55.60      4.12 o
   1   4  11        0.42        1.03      3.20 o
   2   4  11       10.81       11.87      3.91 o
   3   4  11       14.30       14.38      4.02 o
  -7   5  11       51.02       63.05      4.83 o
  -6   5  11       20.42       19.77      3.39 o
  -5   5  11       18.06       12.08      3.90 o
  -4   5  11        6.55        3.69      3.43 o
  -3   5  11       65.71       73.58      5.97 o
  -2   5  11       81.03       78.58      6.20 o
  -1   5  11        0.31       -2.96      2.96 o
   0   5  11        0.27        1.39      5.85 o
   1   5  11        7.36        5.97      3.89 o
   2   5  11       13.26       11.56      5.37 o
  -6   6  11       61.66       65.31      5.50 o
  -5   6  11        0.89        5.84      4.72 o
  -4   6  11        0.51        0.01      3.52 o
  -3   6  11       24.26       26.02      4.76 o
  -2   6  11        6.40        5.07      5.53 o
  -1   6  11        1.30        3.90      6.18 o
   0   6  11       23.50       25.64      4.83 o
   2 -13  12       28.55       55.95      9.11 o
   3 -13  12        0.11        8.13      5.53 o
  -1 -12  12       15.91       16.43      4.48 o
   0 -12  12       63.26       71.98      6.16 o
   1 -12  12       29.75       32.28      4.76 o
   2 -12  12        4.42       10.14      3.98 o
   3 -12  12        0.38        0.00      4.23 o
   4 -12  12       12.27       10.30      3.79 o
   5 -12  12        0.15        0.77      3.10 o
   6 -12  12        0.76        0.33      3.22 o
  -3 -11  12        2.68        3.53      3.52 o
  -2 -11  12       11.87       13.84      4.23 o
  -1 -11  12        0.22        2.55      3.19 o
   0 -11  12       35.55       25.58      4.21 o
   1 -11  12       48.67       44.79      4.85 o
   2 -11  12        0.80        2.64      3.90 o
   3 -11  12       17.26       23.35      3.35 o
   4 -11  12       17.52       18.56      3.91 o
   5 -11  12       42.98       55.62      5.40 o
   6 -11  12        6.78       11.54      3.79 o
   7 -11  12        0.77        1.60      3.33 o
  -4 -10  12        3.20        8.72      3.75 o
  -3 -10  12       22.49       24.04      4.25 o
  -2 -10  12        8.42        2.52      3.20 o
  -1 -10  12        2.44        2.10      3.05 o
   0 -10  12       61.73       57.23      5.08 o
   1 -10  12        0.46       -2.89      2.89 o
   2 -10  12        2.54        1.38      2.35 o
   3 -10  12       24.74       22.66      3.23 o
   4 -10  12        0.86        1.30      2.99 o
   5 -10  12        9.07        4.58      3.10 o
   6 -10  12       19.20       18.87      5.85 o
   7 -10  12        0.52       -4.23      4.23 o
   8 -10  12        0.56        0.33      4.55 o
  -5  -9  12        4.08        0.58      2.96 o
  -4  -9  12        6.92        6.28      3.28 o
  -3  -9  12        5.06        6.04      3.05 o
  -2  -9  12       56.73       53.74      4.68 o
  -1  -9  12       12.53       10.88      3.20 o
   0  -9  12        1.87       -1.34      2.73 o
   1  -9  12        3.70        0.79      3.64 o
   2  -9  12       14.95       14.11      2.94 o
   3  -9  12       25.54       28.26      3.25 o
   4  -9  12        1.08       -2.93      2.93 o
   5  -9  12        0.09        1.95      4.23 o
   6  -9  12        0.02       -3.58      3.58 o
   7  -9  12       12.72       13.99      5.20 o
   8  -9  12        1.88       -0.65      4.55 o
  -6  -8  12       17.11       18.81      3.75 o
  -5  -8  12       56.85       55.34      4.81 o
  -4  -8  12        1.88        1.81      2.81 o
  -3  -8  12       32.72       30.51      3.98 o
  -2  -8  12       27.53       25.31      3.66 o
  -1  -8  12       61.32       59.38      4.76 o
   0  -8  12       13.39       13.12      3.28 o
   1  -8  12        1.39       -2.86      2.86 o
   2  -8  12       13.09       15.46      3.33 o
   3  -8  12       35.76       35.51      4.12 o
   4  -8  12       89.27       86.52      8.13 o
   5  -8  12        9.51       17.56      4.88 o
   6  -8  12        0.13        3.25      3.90 o
   7  -8  12        1.12       -1.30      3.90 o
   8  -8  12       17.82       17.24      5.53 o
  -7  -7  12       21.74       19.19      5.53 o
  -6  -7  12        9.95        9.33      3.28 o
  -5  -7  12        0.02       -0.78      2.64 o
  -4  -7  12       99.56      117.52      7.81 o
  -3  -7  12        0.39       -2.28      3.90 o
  -2  -7  12       10.86       13.07      3.05 o
  -1  -7  12       26.84       27.42      3.66 o
   0  -7  12       53.99       51.48      3.42 o
   1  -7  12        1.62       -0.52      2.58 o
   2  -7  12       43.79       40.19      4.12 o
   3  -7  12        3.38        3.33      2.81 o
   4  -7  12        2.56        1.95      2.76 o
   5  -7  12       63.51       51.72      6.83 o
   6  -7  12        4.14        1.95      3.58 o
   7  -7  12        9.40       16.59      5.20 o
   8  -7  12        0.52       -2.60      3.58 o
  -7  -6  12       19.35       15.83      3.28 o
  -6  -6  12        1.54        0.87      2.73 o
  -5  -6  12      147.87      129.61      6.53 o
  -4  -6  12       15.34       18.82      3.20 o
  -3  -6  12      176.85      166.90      7.45 o
  -2  -6  12        7.18        3.76      2.58 o
  -1  -6  12       84.56       81.32      7.48 o
   0  -6  12      104.46      106.20      5.93 o
   1  -6  12      169.53      178.35      7.91 o
   2  -6  12      265.67      269.43     10.23 o
   3  -6  12      169.72      187.72     14.96 o
   4  -6  12       38.78       29.31      3.79 o
   5  -6  12      149.05      153.85     11.06 o
   6  -6  12       21.57       22.77      5.20 o
   7  -6  12       51.13       45.86      6.83 o
   8  -6  12        0.00        0.98      3.90 o
  -8  -5  12        4.03        4.23      4.23 o
  -7  -5  12       36.89       46.05      4.72 o
  -6  -5  12        2.78        0.33      2.50 o
  -5  -5  12        0.46       -1.09      2.27 o
  -4  -5  12       49.07       40.68      3.75 o
  -3  -5  12        6.69        5.03      2.50 o
  -2  -5  12      364.35      346.74     17.24 o
  -1  -5  12      102.72       86.05      5.04 o
   0  -5  12      144.79      142.81      6.85 o
   1  -5  12        5.37        5.42      2.73 o
   2  -5  12       46.35       42.04      7.32 o
   3  -5  12        1.20        0.16      2.73 o
   4  -5  12        1.56       -2.28      3.58 o
   5  -5  12      100.78       79.37      7.81 o
   6  -5  12       32.26       30.58      5.53 o
   7  -5  12       16.05       10.73      4.88 o
   8  -5  12        1.78        8.46      4.88 o
  -8  -4  12       12.55        6.18      4.23 o
  -7  -4  12        0.21       -0.59      4.72 o
  -6  -4  12       49.77       48.44      5.04 o
  -5  -4  12       44.74       39.76      3.52 o
  -4  -4  12       11.23       12.43      2.87 o
  -3  -4  12      158.15      165.24     10.73 o
  -2  -4  12      128.46      115.80      9.11 o
  -1  -4  12      623.19      617.59     18.40 o
   0  -4  12       12.82        8.34      2.73 o
   1  -4  12       13.34        9.38      2.96 o
   2  -4  12        7.25        7.70      2.87 o
   3  -4  12       14.30       16.43      3.22 o
   4  -4  12        1.08       -1.95      3.58 o
   5  -4  12       53.63       56.64      4.38 o
   6  -4  12        2.96       -1.63      3.58 o
   7  -4  12        1.65       -0.65      3.90 o
   8  -4  12       20.01       29.60      6.18 o
  -8  -3  12        0.25       -0.33      3.90 o
  -7  -3  12        3.65        6.83      3.90 o
  -6  -3  12        8.88        7.20      2.34 o
  -5  -3  12        0.17        1.42      2.10 o
  -4  -3  12       96.79       81.67      4.81 o
  -3  -3  12      315.42      327.55     16.26 o
  -2  -3  12        0.61       -1.63      3.58 o
  -1  -3  12       75.92       64.68      5.85 o
   0  -3  12      147.53      144.79      6.89 o
   1  -3  12        9.71        6.51      2.64 o
   2  -3  12      216.96      213.97     12.85 o
   3  -3  12       18.27       18.01      2.53 o
   4  -3  12       33.52       36.40      6.02 o
   5  -3  12        8.74        7.17      2.58 o
   6  -3  12       23.52       33.83      5.85 o
   7  -3  12        1.68        0.98      3.90 o
   8  -3  12        9.65       12.69      4.88 o
  -8  -2  12       32.62       33.55      3.98 o
  -7  -2  12        0.14        0.33      3.25 o
  -6  -2  12        9.63        9.05      2.50 o
  -5  -2  12        1.09       -0.89      4.72 o
  -4  -2  12       95.01       97.58      8.13 o
  -3  -2  12       22.93       18.87      4.88 o
  -2  -2  12      215.66      222.48     12.69 o
  -1  -2  12      122.15      101.67      6.83 o
   0  -2  12        1.18        2.40      2.00 o
   1  -2  12       49.21       48.00      3.37 o
   2  -2  12       15.43       17.04      2.56 o
   3  -2  12      151.55      154.87      5.91 o
   4  -2  12        5.85        6.24      2.64 o
   5  -2  12       11.82       17.58      5.20 o
   6  -2  12        0.61        5.85      4.55 o
   7  -2  12       22.55       31.55      6.51 o
  -9  -1  12        6.31        7.59      3.33 o
  -8  -1  12        2.40        2.75      4.55 o
  -7  -1  12       22.51       24.59      3.75 o
  -6  -1  12       18.39       20.06      2.61 o
  -5  -1  12       11.54       13.60      3.20 o
  -4  -1  12       29.87       30.02      3.79 o
  -3  -1  12       14.48        9.65      2.87 o
  -2  -1  12       11.59        8.62      2.99 o
  -1  -1  12       90.28       90.87      4.50 o
   0  -1  12        0.27       -1.86      1.86 o
   1  -1  12       15.07       11.69      3.91 o
   2  -1  12        8.03        3.25      2.25 o
   3  -1  12       10.83       18.67      4.72 o
   4  -1  12        3.27        5.30      2.87 o
   5  -1  12       78.05       81.97      8.46 o
   6  -1  12        2.00        0.98      4.23 o
   7  -1  12        2.88        7.16      4.88 o
  -9   0  12       36.93       44.93     11.71 o
  -8   0  12        8.02        6.51      3.12 o
  -7   0  12       18.35       17.63      3.43 o
  -6   0  12        3.22        0.81      2.81 o
  -5   0  12       60.51       58.00      5.85 o
  -4   0  12      130.52      131.77      7.01 o
  -3   0  12       19.28       23.02      3.66 o
  -2   0  12        0.07       -0.81      2.53 o
  -1   0  12        7.71        8.48      2.54 o
   0   0  12       92.01       82.37      4.38 o
   1   0  12       35.65       40.83      3.44 o
   2   0  12       40.26       52.24      3.76 o
   3   0  12        3.75        6.25      2.87 o
   4   0  12       58.39       70.24      5.14 o
   5   0  12       38.64       41.63      6.83 o
   6   0  12        0.07       -3.58      3.58 o
  -8   1  12       35.91       42.39      4.76 o
  -7   1  12        1.01        3.18      3.05 o
  -6   1  12        4.81       10.63      3.20 o
  -5   1  12        4.40        5.23      2.96 o
  -4   1  12      198.91      193.18      8.62 o
  -3   1  12       55.24       59.44      4.94 o
  -2   1  12      189.68      205.26     13.17 o
  -1   1  12        2.99        5.71      2.34 o
   0   1  12        0.13       -2.15      2.15 o
   1   1  12        1.83        2.41      2.87 o
   2   1  12       18.99       24.97      6.99 o
   3   1  12        0.30        3.05      3.10 o
   4   1  12        0.01        4.53      3.74 o
   5   1  12        8.16       13.34      5.85 o
  -8   2  12       15.03       21.05      4.12 o
  -7   2  12       40.49       44.49      4.76 o
  -6   2  12        1.42        1.30      2.96 o
  -5   2  12        6.60        6.49      3.20 o
  -4   2  12       26.49       17.53      3.66 o
  -3   2  12       13.31       15.76      6.67 o
  -2   2  12        0.04       -2.60      2.60 o
  -1   2  12        0.44       -1.01      2.25 o
   0   2  12       55.36       67.04      4.82 o
   1   2  12       18.88       26.44      3.31 o
   2   2  12        5.49       11.99      3.56 o
   3   2  12        5.09        1.67      3.90 o
   4   2  12        0.34        0.83      3.33 o
  -8   3  12        8.25       10.84      3.83 o
  -7   3  12       62.12       66.30      5.74 o
  -6   3  12       56.39       63.40      5.60 o
  -5   3  12        1.38        3.51      3.36 o
  -4   3  12       37.25       39.69      4.58 o
  -3   3  12        0.06       -0.78      2.87 o
  -2   3  12        9.21        5.72      3.28 o
  -1   3  12        3.60        3.49      2.66 o
   0   3  12       15.08       12.95      3.10 o
   1   3  12        0.08        0.98      4.55 o
   2   3  12        0.00       -0.49      3.22 o
   3   3  12       36.22       38.41      5.53 o
  -7   4  12        2.04       -0.35      4.07 o
  -6   4  12        6.39        3.26      3.52 o
  -5   4  12       34.49       33.52      5.20 o
  -4   4  12        0.02        5.57      3.43 o
  -3   4  12       34.59       34.07      4.58 o
  -2   4  12        0.36        0.48      4.23 o
  -1   4  12       19.65       26.33      4.25 o
   0   4  12        0.00        1.41      5.69 o
   1   4  12        0.92       -1.55      3.33 o
   2   4  12        0.77       -2.01      3.33 o
  -6   5  12        7.99        6.93      5.20 o
  -5   5  12        0.40        0.59      3.75 o
  -4   5  12       14.43       23.54      4.61 o
  -3   5  12        0.21        2.90      3.75 o
  -2   5  12        6.83        1.73      3.59 o
  -1   5  12       22.78       34.48      7.48 o
   0   5  12        0.12        5.85      5.85 o
   0 -12  13        1.38        3.33      3.83 o
   1 -12  13       22.40       35.13      5.08 o
   2 -12  13        0.85        0.35      3.75 o
   3 -12  13       20.88       19.84      6.18 o
   4 -12  13        0.56        1.02      3.90 o
  -2 -11  13       23.67       28.49      4.76 o
  -1 -11  13        5.25       10.91      4.55 o
   0 -11  13       19.45       21.47      4.14 o
   1 -11  13       16.44       14.68      4.12 o
   2 -11  13        7.17       10.85      3.83 o
   3 -11  13       12.05        8.86      3.08 o
   4 -11  13      120.64      129.49      7.47 o
   5 -11  13       16.12       21.79      4.35 o
   6 -11  13        1.14       -2.32      3.33 o
  -3 -10  13        0.58       -4.55      4.55 o
  -2 -10  13        1.69        1.81      3.12 o
  -1 -10  13        0.68        0.35      2.80 o
   0 -10  13        5.45        4.63      3.19 o
   1 -10  13        3.36        8.35      3.36 o
   2 -10  13        6.26       -0.61      3.05 o
   3 -10  13        1.42       -0.04      2.51 o
   4 -10  13        0.30       -2.96      2.96 o
   5 -10  13        8.49        8.63      5.04 o
   6 -10  13        0.20       -1.63      4.23 o
   7 -10  13        0.03        0.98      4.55 o
  -4  -9  13        2.19        5.08      3.19 o
  -3  -9  13       21.17       25.74      4.06 o
  -2  -9  13        9.54       10.64      3.43 o
  -1  -9  13        0.13       -0.85      2.71 o
   0  -9  13       41.72       40.25      4.48 o
   1  -9  13        6.69        6.94      3.28 o
   2  -9  13       43.44       46.25      3.75 o
   3  -9  13        0.06        1.00      2.96 o
   4  -9  13        6.45        3.58      4.23 o
   5  -9  13        1.52       -3.90      3.90 o
   6  -9  13        7.02        9.43      4.88 o
   7  -9  13       41.56       50.42      7.48 o
  -5  -8  13       20.17       20.91      3.98 o
  -4  -8  13       11.02        7.99      3.36 o
  -3  -8  13        2.24        2.48      2.96 o
  -2  -8  13       43.02       44.19      4.45 o
  -1  -8  13        9.92        8.12      3.20 o
   0  -8  13        5.79        4.84      3.05 o
   1  -8  13       24.09       23.52      3.04 o
   2  -8  13        0.10        2.83      2.96 o
   3  -8  13       35.41       33.44      4.14 o
   4  -8  13        4.57        4.55      4.23 o
   5  -8  13        4.52        5.53      4.55 o
   6  -8  13       21.66       20.82      5.85 o
   7  -8  13        2.19        1.63      4.55 o
  -6  -7  13       24.41       23.58      3.83 o
  -5  -7  13       10.22       18.58      3.59 o
  -4  -7  13       85.45       81.03      5.37 o
  -3  -7  13       30.84       27.60      3.90 o
  -2  -7  13        2.78        3.09      2.73 o
  -1  -7  13        2.85        4.45      4.88 o
   0  -7  13       21.13       22.12      5.53 o
   1  -7  13       66.82       71.64      5.28 o
   2  -7  13        8.11        9.58      3.20 o
   3  -7  13       20.74       27.09      3.89 o
   4  -7  13      189.75      181.83     12.36 o
   5  -7  13       44.92       41.96      6.51 o
   6  -7  13        7.23        5.53      4.55 o
   7  -7  13       13.38        2.60      4.55 o
   8  -7  13       12.09       17.56      5.85 o
  -7  -6  13        3.47        4.88      4.88 o
  -6  -6  13        0.61        1.33      2.89 o
  -5  -6  13       66.66       71.65      5.14 o
  -4  -6  13        0.20       -2.22      2.50 o
  -3  -6  13       14.58       12.18      3.05 o
  -2  -6  13       47.30       33.85      3.83 o
  -1  -6  13        8.68        8.13      4.88 o
   0  -6  13      123.52      132.14      7.32 o
   1  -6  13       24.21       25.31      3.66 o
   2  -6  13        0.12       -1.00      2.73 o
   3  -6  13      111.46      115.00      6.78 o
   4  -6  13        0.01       -0.98      3.90 o
   5  -6  13        6.68        7.48      4.55 o
   6  -6  13        1.28        0.98      3.90 o
   7  -6  13        0.38       -2.93      3.90 o
  -7  -5  13        0.01        0.98      4.23 o
  -6  -5  13        1.72       -0.90      2.41 o
  -5  -5  13       13.54       14.71      3.05 o
  -4  -5  13        9.05        4.84      2.73 o
  -3  -5  13       13.59        7.44      4.39 o
  -2  -5  13       48.71       55.62      6.83 o
  -1  -5  13        0.04        2.60      4.23 o
   0  -5  13       28.30       32.55      3.89 o
   1  -5  13      240.96      232.79      9.42 o
   2  -5  13       21.27       19.17      3.56 o
   3  -5  13       21.83       23.45      3.91 o
   4  -5  13        0.83        1.30      3.90 o
   5  -5  13        5.11        7.26      2.73 o
   6  -5  13        0.05       -0.98      3.90 o
   7  -5  13       35.98       44.24      6.83 o
  -7  -4  13       19.37       16.26      4.88 o
  -6  -4  13        2.30        7.65      2.81 o
  -5  -4  13       74.07       72.70      7.97 o
  -4  -4  13       47.54       38.53      5.85 o
  -3  -4  13       97.25       81.97      7.81 o
  -2  -4  13       31.55       20.82      5.53 o
  -1  -4  13       13.05        7.48      4.23 o
   0  -4  13       40.09       34.89      3.89 o
   1  -4  13        0.46       -2.34      2.34 o
   2  -4  13       76.88       85.73      5.63 o
   3  -4  13        0.06        0.06      2.64 o
   4  -4  13       42.89       47.90      4.30 o
   5  -4  13       13.09       12.88      3.12 o
   6  -4  13       40.77       44.56      6.83 o
   7  -4  13        2.72        7.48      5.20 o
  -8  -3  13        0.00        0.98      4.23 o
  -7  -3  13       18.20       20.17      4.88 o
  -6  -3  13        1.55        2.83      2.93 o
  -5  -3  13        3.71       -0.04      2.41 o
  -4  -3  13       12.16       10.08      4.55 o
  -3  -3  13       13.91       13.66      4.55 o
  -2  -3  13      138.15      149.95     10.73 o
  -1  -3  13       84.39       74.81      5.04 o
   0  -3  13       23.20       21.88      3.43 o
   1  -3  13       22.09       26.92      4.39 o
   2  -3  13        3.78        2.92      2.17 o
   3  -3  13        4.30        6.56      2.87 o
   4  -3  13       12.58       22.71      3.52 o
   5  -3  13        0.42        9.11      4.55 o
   6  -3  13        0.07        1.30      4.23 o
   7  -3  13       19.60       27.32      6.18 o
  -8  -2  13       28.35       31.69      4.25 o
  -7  -2  13        4.43        5.88      3.20 o
  -6  -2  13        0.76        2.33      2.11 o
  -5  -2  13      173.62      161.62     13.82 o
  -4  -2  13        0.38       -0.33      3.58 o
  -3  -2  13       39.22       47.49      6.18 o
  -2  -2  13       68.69       71.71      7.48 o
  -1  -2  13        6.28        2.92      2.15 o
   0  -2  13        1.70        1.45      2.19 o
   1  -2  13       94.48      108.91      5.19 o
   2  -2  13       91.38      102.93      5.06 o
   3  -2  13       11.13       12.86      3.10 o
   4  -2  13        0.22        3.61      4.39 o
   5  -2  13       39.03       36.43      6.51 o
   6  -2  13        4.98        8.78      4.88 o
  -8  -1  13        1.66        2.51      3.28 o
  -7  -1  13       63.38       67.34     11.06 o
  -6  -1  13        1.51        4.39      4.39 o
  -5  -1  13        2.26        1.78      2.96 o
  -4  -1  13       64.96       75.89      5.60 o
  -3  -1  13       38.83       30.65      4.12 o
  -2  -1  13      100.00      106.15      7.64 o
  -1  -1  13        1.23        0.42      2.15 o
   0  -1  13        0.02        0.25      2.09 o
   1  -1  13        0.27       -1.11      2.12 o
   2  -1  13       64.97       82.00      4.50 o
   3  -1  13        0.03        1.18      2.87 o
   4  -1  13        5.20        8.44      4.07 o
   5  -1  13        5.86        5.53      4.88 o
   6  -1  13        1.52        2.93      4.88 o
  -8   0  13       43.52       49.50      5.00 o
  -7   0  13       10.61        8.89      3.52 o
  -6   0  13       54.28       51.85     12.52 o
  -5   0  13       14.02       10.60      3.52 o
  -4   0  13        0.10        0.39      2.87 o
  -3   0  13      178.53      175.38      8.50 o
  -2   0  13       17.71       22.83      7.16 o
  -1   0  13      114.89      122.13      5.57 o
   0   0  13        0.27       -1.67      2.19 o
   1   0  13        1.96        3.91      2.50 o
   2   0  13        9.77        9.00      4.07 o
   3   0  13       84.70      104.34      6.43 o
   4   0  13        4.78        5.87      3.20 o
   5   0  13        0.15       -0.65      4.55 o
  -8   1  13        1.60        4.23      4.55 o
  -7   1  13        0.66        1.65      3.28 o
  -6   1  13        0.47        0.28      2.96 o
  -5   1  13       73.15       83.88      6.07 o
  -4   1  13       11.30        7.16      4.55 o
  -3   1  13        5.78        3.53      3.74 o
  -2   1  13        2.37        3.03      2.96 o
  -1   1  13       90.67      114.85      7.01 o
   0   1  13       42.07       40.31      3.69 o
   1   1  13        1.23        4.57      2.74 o
   2   1  13        8.14        7.81      3.56 o
   3   1  13        2.39        4.28      3.33 o
   4   1  13       30.32       28.30      6.51 o
  -7   2  13        2.43        4.52      4.07 o
  -6   2  13       15.89       20.71      4.25 o
  -5   2  13       16.43       16.61      4.23 o
  -4   2  13       13.39       23.30      4.72 o
  -3   2  13        8.07        3.37      3.10 o
  -2   2  13        8.76       13.39      3.89 o
  -1   2  13       84.38       71.21      5.74 o
   0   2  13      123.38      131.68      6.26 o
   1   2  13       59.63       64.78      5.51 o
   2   2  13       48.69       66.88      8.78 o
   3   2  13        0.00       -2.11      4.72 o
  -6   3  13        0.03        4.37      3.66 o
  -5   3  13       13.90       13.33      4.12 o
  -4   3  13        0.27        6.38      4.07 o
  -3   3  13       14.58       20.23      4.88 o
  -2   3  13        2.33        8.31      3.75 o
  -1   3  13       10.76       16.98      8.94 o
   0   3  13       81.56       89.12      9.43 o
   1   3  13        5.86        4.33      3.56 o
   2   3  13        2.53        3.11      4.88 o
  -5   4  13        3.16        3.74      3.91 o
  -4   4  13       14.13       18.47      6.02 o
  -3   4  13       28.48       28.23      6.51 o
  -2   4  13       75.48       85.30     14.80 o
  -1   4  13        0.69        0.51      3.52 o
   0   4  13        6.77       10.73      6.18 o
  -1 -11  14        9.62        8.89      4.06 o
   0 -11  14        7.51        5.09      4.07 o
   1 -11  14        5.32       -0.16      4.07 o
   2 -11  14        9.26       10.49      3.98 o
   3 -11  14        5.49        7.16      4.88 o
   4 -11  14        8.93        8.36      4.39 o
   5 -11  14        7.33        3.58      5.53 o
  -2 -10  14        4.12        8.57      3.74 o
  -1 -10  14       22.20       29.33      4.45 o
   0 -10  14       15.17       13.18      4.55 o
   1 -10  14        5.38        1.75      3.28 o
   2 -10  14        3.02        4.03      3.90 o
   3 -10  14        5.88        1.91      3.33 o
   4 -10  14        2.04        2.76      3.45 o
   5 -10  14        2.83        3.90      4.88 o
   6 -10  14        1.87        1.63      4.88 o
  -4  -9  14       45.19       54.32      8.13 o
  -3  -9  14       14.09       13.49      3.67 o
  -2  -9  14        0.59        1.88      3.74 o
  -1  -9  14       16.32       12.96      3.67 o
   0  -9  14       35.02       34.32      6.18 o
   1  -9  14        0.41        0.23      3.12 o
   2  -9  14        7.10        2.11      4.88 o
   3  -9  14        4.94        4.50      3.28 o
   4  -9  14        0.01       -3.90      4.23 o
   5  -9  14        5.93        4.88      4.88 o
   6  -9  14        2.40        4.88      4.88 o
  -4  -8  14       15.52       18.59      3.98 o
  -3  -8  14       71.82       73.25      6.34 o
  -2  -8  14        3.41        7.71      3.12 o
  -1  -8  14        4.23        4.01      3.05 o
   0  -8  14        4.94        0.63      2.89 o
   1  -8  14       42.16       33.83      6.51 o
   2  -8  14        0.43       -0.71      3.20 o
   3  -8  14       17.18       10.12      5.69 o
   4  -8  14        0.44        1.95      4.55 o
   5  -8  14       11.74        7.81      4.88 o
   6  -8  14       44.05       47.49      7.48 o
  -5  -7  14       13.07       12.93      3.52 o
  -4  -7  14       24.19       23.70      4.39 o
  -3  -7  14        1.49        1.94      2.95 o
  -2  -7  14       15.26       21.40      3.75 o
  -1  -7  14       12.44       10.23      3.19 o
   0  -7  14       14.64       12.03      5.20 o
   1  -7  14        4.17       -1.63      2.81 o
   2  -7  14      125.32      133.07      7.35 o
   3  -7  14        0.40        1.55      2.96 o
   4  -7  14      186.01      193.21     13.01 o
   5  -7  14        2.38        5.20      4.55 o
   6  -7  14       12.14       20.17      5.85 o
   7  -7  14        0.59        9.76      5.20 o
  -6  -6  14       27.91       33.30      4.21 o
  -5  -6  14        3.22        1.85      5.37 o
  -4  -6  14       12.32       17.61     10.08 o
  -3  -6  14       24.99       21.40      3.75 o
  -2  -6  14        0.27        1.79      2.73 o
  -1  -6  14        3.67        3.58      4.88 o
   0  -6  14       51.64       42.61      6.51 o
   1  -6  14        6.72       10.75      3.28 o
   2  -6  14       17.79       19.67      6.51 o
   3  -6  14        7.57        7.59      3.43 o
   4  -6  14        6.02        4.55      4.55 o
   5  -6  14        9.26       12.69      5.20 o
   6  -6  14        0.62        5.20      4.55 o
   7  -6  14        4.61        2.28      4.55 o
  -6  -5  14        7.19        6.79      3.05 o
  -5  -5  14       40.99       38.45      3.98 o
  -4  -5  14       47.40       36.52      4.06 o
  -3  -5  14       12.04       10.98      3.20 o
  -2  -5  14        5.56       10.08      4.88 o
  -1  -5  14       82.02       96.28      8.78 o
   0  -5  14      102.58       95.30      8.78 o
   1  -5  14        0.64       -2.64      2.64 o
   2  -5  14        5.46       10.16      3.33 o
   3  -5  14       54.84       60.17      7.48 o
   4  -5  14       34.20       36.10      6.51 o
   5  -5  14        0.05        1.41      6.34 o
   6  -5  14        4.17       -0.33      4.55 o
  -7  -4  14        7.31       10.41      5.20 o
  -6  -4  14        3.13        6.57      2.89 o
  -5  -4  14       11.12        8.57      3.05 o
  -4  -4  14        0.26       -3.99      5.69 o
  -3  -4  14        0.28        5.85      4.55 o
  -2  -4  14       26.91       31.88      5.85 o
  -1  -4  14        2.34        3.25      3.90 o
   0  -4  14        6.96        5.88      3.10 o
   1  -4  14        0.11       -1.09      2.64 o
   2  -4  14        1.01        3.23      2.96 o
   3  -4  14        7.80        5.34      5.20 o
   4  -4  14        3.99        3.53      2.96 o
   5  -4  14        4.90       -3.90      3.90 o
   6  -4  14        6.02        1.63      4.55 o
  -7  -3  14       66.69       74.49      8.13 o
  -6  -3  14        3.68        2.01      3.58 o
  -5  -3  14        0.86        2.25      2.65 o
  -4  -3  14       19.02       15.29      5.20 o
  -3  -3  14       26.56       40.98      6.51 o
  -2  -3  14        7.01        3.58      4.55 o
  -1  -3  14       50.48       47.16      6.83 o
   0  -3  14       52.58       53.07      3.93 o
   1  -3  14        3.30        1.46      2.31 o
   2  -3  14        0.97       -0.21      2.31 o
   3  -3  14       32.25       40.00      4.35 o
   4  -3  14       48.73       58.58      5.00 o
   5  -3  14       17.59       23.42      6.18 o
   6  -3  14        2.94       12.69      5.53 o
  -7  -2  14       17.82       15.57      4.02 o
  -6  -2  14       28.44       26.77      4.35 o
  -5  -2  14       45.18       41.18      3.38 o
  -4  -2  14       19.56       20.50      7.64 o
  -3  -2  14        0.19       -2.87      2.87 o
  -2  -2  14       11.40       10.64      3.20 o
  -1  -2  14        1.92        2.22      2.81 o
   0  -2  14       26.18       32.47      3.37 o
   1  -2  14        3.34        0.77      2.37 o
   2  -2  14        4.82        7.16      2.63 o
   3  -2  14       31.25       23.55      4.55 o
   4  -2  14        7.83       18.64      3.66 o
   5  -2  14        8.14       13.66      5.53 o
  -7  -1  14        1.51        1.11      3.43 o
  -6  -1  14       12.19       17.50      3.79 o
  -5  -1  14       30.04       28.35      4.48 o
  -4  -1  14        0.55        1.05      3.10 o
  -3  -1  14       15.20       12.67      3.66 o
  -2  -1  14        0.02        0.04      3.10 o
  -1  -1  14        9.97       13.44      3.56 o
   0  -1  14       11.23       12.21      2.94 o
   1  -1  14      111.18      122.39      5.87 o
   2  -1  14        1.33        3.11      3.10 o
   3  -1  14       30.13       27.91      4.25 o
   4  -1  14        4.27       -0.13      3.10 o
   5  -1  14       21.76       27.32      6.83 o
  -7   0  14       16.42       24.41      5.20 o
  -6   0  14        0.37       -0.22      3.20 o
  -5   0  14        0.12        4.32      3.56 o
  -4   0  14        1.98        6.38      3.43 o
  -3   0  14       57.81       62.25      5.40 o
  -2   0  14        0.21        4.83      3.33 o
  -1   0  14        3.18        1.81      3.10 o
   0   0  14       32.40       40.55      6.34 o
   1   0  14       20.59       24.95      3.47 o
   2   0  14       15.87       24.06      4.48 o
   3   0  14        7.72       13.82      3.91 o
   4   0  14        4.61       10.08      5.85 o
  -6   1  14       22.33       30.46      6.02 o
  -5   1  14        0.91        2.38      3.20 o
  -4   1  14        6.68       10.08      3.79 o
  -3   1  14        4.10        0.52      4.07 o
  -2   1  14       28.24       32.05      4.48 o
  -1   1  14       14.19       16.77      4.02 o
   0   1  14       13.55       14.18      3.98 o
   1   1  14        5.47        3.09      3.68 o
   2   1  14       36.77       42.57      5.17 o
   3   1  14       55.77       77.45      6.30 o
  -6   2  14        6.50       10.48      4.06 o
  -5   2  14       28.86       32.43      4.91 o
  -4   2  14        1.09        2.64      3.59 o
  -3   2  14        8.35        7.81      3.66 o
  -2   2  14        6.05        8.17      3.83 o
  -1   2  14        3.23        0.33      3.45 o
   0   2  14       13.13       18.54      6.18 o
   1   2  14        5.92       15.29      6.67 o
  -4   3  14       31.18       39.26      5.28 o
  -3   3  14        1.40        7.59      3.98 o
  -2   3  14        0.45       -0.33      3.79 o
  -1   3  14        0.25        7.18      5.37 o
  -1 -10  15        4.30        3.28      3.43 o
   0 -10  15        0.00       -2.16      3.19 o
   1 -10  15        0.91        4.13      3.59 o
   2 -10  15       23.66       28.25      4.68 o
   3 -10  15       11.39        9.11      5.20 o
   4 -10  15        0.92       -3.15      3.74 o
  -2  -9  15        1.79        0.37      3.19 o
  -1  -9  15       25.93       28.95      7.32 o
   0  -9  15        1.29       -0.48      3.36 o
   1  -9  15        0.14       -3.20      3.20 o
   2  -9  15        6.89        7.88      3.66 o
   3  -9  15        3.64        0.65      4.55 o
   4  -9  15        0.01        1.95      4.88 o
   5  -9  15       27.59       22.44      6.51 o
  -3  -8  15        7.82        4.69      8.62 o
  -2  -8  15        3.32        4.03      3.28 o
  -1  -8  15        4.52        0.07      3.05 o
   0  -8  15        2.66        0.82      3.74 o
   1  -8  15        2.53       17.89      6.18 o
   2  -8  15        7.55       13.99      5.85 o
   3  -8  15        1.22       -1.95      4.23 o
   4  -8  15       54.33       69.93      8.13 o
   5  -8  15       12.24       20.82      6.18 o
  -4  -7  15       15.30       18.33      3.83 o
  -3  -7  15       27.16       30.71      6.67 o
  -2  -7  15        9.41        4.97      3.36 o
  -1  -7  15        0.22       -2.73      2.73 o
   0  -7  15        7.25       10.41      5.53 o
   1  -7  15       24.69       30.90      6.83 o
   2  -7  15       35.80       40.60      5.20 o
   3  -7  15       15.18       25.37      6.18 o
   4  -7  15        5.66        0.98      4.88 o
   5  -7  15       23.81       22.44      6.18 o
  -5  -6  15        0.59        1.38      3.09 o
  -4  -6  15       50.62       45.11      4.61 o
  -3  -6  15        5.37        2.52      5.69 o
  -2  -6  15        5.61        2.50      3.20 o
  -1  -6  15       54.45       49.12      7.16 o
   0  -6  15       14.79       12.36      5.53 o
   1  -6  15       41.85       53.34      7.48 o
   2  -6  15       63.28       72.84      5.86 o
   3  -6  15       40.91       39.03      6.83 o
   4  -6  15       49.86       32.53      6.51 o
   5  -6  15        2.69       -0.98      4.55 o
  -5  -5  15        6.94        7.85      3.12 o
  -4  -5  15        2.86        2.04      2.81 o
  -3  -5  15       30.56       23.55      4.55 o
  -2  -5  15       14.38        6.51      4.88 o
  -1  -5  15        5.41       11.06      5.20 o
   0  -5  15        1.40        1.30      4.88 o
   1  -5  15        9.62       13.99      5.53 o
   2  -5  15        1.01        2.90      3.20 o
   3  -5  15        0.60       -4.23      4.23 o
   4  -5  15       14.27       17.32      3.59 o
   5  -5  15        6.69        5.85      4.88 o
  -6  -4  15       37.82       19.19      6.18 o
  -5  -4  15        5.00        6.18      3.05 o
  -4  -4  15       16.20       12.82      4.72 o
  -3  -4  15       26.95       34.48      6.51 o
  -2  -4  15       32.22       38.38      6.51 o
  -1  -4  15       35.71       30.58      6.51 o
   0  -4  15       16.92       11.38      5.20 o
   1  -4  15       15.12       21.21      4.02 o
   2  -4  15       13.62        9.79      2.86 o
   3  -4  15        0.21       -2.52      2.73 o
   4  -4  15       11.19       15.90      7.97 o
   5  -4  15        2.78        5.20      4.88 o
  -6  -3  15        7.82        5.00      3.74 o
  -5  -3  15        2.36       -3.77      5.04 o
  -4  -3  15       26.51       21.47      5.85 o
  -3  -3  15        2.85        2.28      4.88 o
  -2  -3  15        1.36        4.39      3.45 o
  -1  -3  15       24.31       30.27      4.48 o
   0  -3  15        0.05        3.39      3.10 o
   1  -3  15       10.34        7.91      2.82 o
   2  -3  15       32.75       34.67      4.48 o
   3  -3  15       15.17       10.55      3.56 o
   4  -3  15        0.99        4.81      3.33 o
  -6  -2  15       10.29       14.64      4.14 o
  -5  -2  15        9.55       13.42      4.02 o
  -4  -2  15        5.09        8.29      3.45 o
  -3  -2  15       19.55       16.93      4.02 o
  -2  -2  15        0.16        1.35      3.90 o
  -1  -2  15        5.34        7.53      3.56 o
   0  -2  15       10.35        8.88      3.79 o
   1  -2  15        3.21        4.75      2.88 o
   2  -2  15        0.50       -0.33      3.58 o
   3  -2  15        8.51       16.04      3.75 o
   4  -2  15        1.30        0.65      5.20 o
  -6  -1  15        0.52        2.76      3.68 o
  -5  -1  15       25.31       35.69      7.81 o
  -4  -1  15        1.81        7.48      3.56 o
  -3  -1  15        3.72        7.66      5.20 o
  -2  -1  15       22.64       32.45      4.58 o
  -1  -1  15       19.86       24.20      4.55 o
   0  -1  15       18.21       18.78      4.12 o
   1  -1  15       20.76       29.27      6.51 o
   2  -1  15        4.54        4.55      3.45 o
   3  -1  15       17.81       11.09      4.02 o
  -5   0  15       12.96       17.44      5.53 o
  -4   0  15       37.20       44.50      5.28 o
  -3   0  15       11.62       13.66      3.91 o
  -2   0  15        0.00        2.80      3.56 o
  -1   0  15        0.20        4.61      8.29 o
   0   0  15        0.01        4.31      3.56 o
   1   0  15        2.69        0.98      4.88 o
   2   0  15        0.10        2.11      3.74 o
  -4   1  15        0.01       -2.05      3.52 o
  -3   1  15        9.16        9.72      4.12 o
  -2   1  15        0.07       11.12      4.02 o
  -1   1  15       18.94       12.35     10.41 o
   0   1  15       16.17       11.06      6.18 o
   0  -9  16       21.86       28.68      4.68 o
   1  -9  16        0.07        0.96      3.74 o
  -2  -8  16        3.15        5.11      5.37 o
  -1  -8  16        8.44       13.70      4.06 o
   0  -8  16        1.20       -1.82      4.23 o
   1  -8  16        0.09        1.95      5.53 o
  -3  -7  16       12.51       14.78      3.83 o
  -2  -7  16        3.15        6.44      3.43 o
  -1  -7  16       18.96       18.89      4.14 o
   0  -7  16        2.33       -2.60      5.20 o
   1  -7  16        6.46        5.20      5.53 o
   3  -7  16       10.52        8.13      5.20 o
   4  -7  16        0.00        4.88      5.20 o
  -3  -6  16       22.18       19.13      5.20 o
  -2  -6  16        0.13       -2.93      2.93 o
  -1  -6  16        0.32       -3.25      4.88 o
   0  -6  16       30.38       38.06      7.16 o
   1  -6  16       11.43       15.94      6.18 o
   3  -6  16        5.24       13.66      5.85 o
   4  -6  16        1.02        2.74      3.20 o
  -4  -5  16        6.52        3.25      6.51 o
  -3  -5  16        6.24        0.52      4.55 o
  -2  -5  16       28.85       27.65      6.83 o
  -1  -5  16        0.08       -3.90      4.88 o
   0  -5  16        9.93        7.81      5.85 o
   1  -5  16        3.23        8.13      5.85 o
   3  -5  16       11.38       14.58      3.89 o
   4  -5  16        0.06        2.11      3.33 o
  -4  -4  16        0.62       -2.89      2.89 o
  -3  -4  16       11.35        2.28      5.20 o
  -2  -4  16       22.53       19.52      6.18 o
  -1  -4  16        1.81        5.53      5.20 o
   0  -4  16       10.76       14.15      4.12 o
   1  -4  16        9.00        8.46      5.20 o
   2  -4  16        0.60        2.28      4.55 o
   3  -4  16        0.00       -1.14      3.45 o
  -4  -3  16       11.79       18.05      4.37 o
  -3  -3  16        5.21        1.30      4.88 o
  -2  -3  16       18.58       17.72      4.25 o
  -1  -3  16        5.64       12.22      4.02 o
   0  -3  16        4.92        8.14      3.79 o
   1  -3  16       33.04       42.94      5.06 o
   2  -3  16        0.70        2.44      6.99 o
   3  -3  16        0.61        8.97      4.55 o
  -4  -2  16       27.86       38.77      5.28 o
  -3  -2  16       20.16       27.36      4.83 o
  -2  -2  16        4.01        1.15      3.75 o
  -1  -2  16        0.11       -1.05      3.56 o
   0  -2  16        8.49       11.11      4.07 o
   1  -2  16       10.23       11.71      5.20 o
   2  -2  16       35.50       37.41      6.83 o
  -3  -1  16        3.85        6.04      3.79 o
  -2  -1  16       50.75       69.36      6.21 o
  -1  -1  16        0.16        7.26      4.02 o
   0  -1  16        4.63        6.96      3.89 o
   1  -1  16        0.04        1.63      5.20 o
  -1  -6  17        4.74        4.88      5.85 o
   0  -6  17       11.16       14.64      6.51 o
   1  -6  17       21.42       49.77      8.46 o
  -1  -5  17        6.22       -2.93      5.53 o
   0  -5  17        4.56        4.55      5.85 o
  -1  -4  17        0.19        0.04      3.56 o
   0  -4  17        0.86        4.71      4.23 o
 
